# Supplementary material for: Inference of phenotype-defining functional modules of protein families for microbial plant biomass degraders
Source: Biotechnol Biofuels. 2014 Sep 9;7:124. doi: 10.1186/s13068-014-0124-8 (PMC4189754; doi:10.1186/s13068-014-0124-8)
Supplement: Additional file 5: — Single predictions of the consensus modules on the learning set of genomes. Each sheet of the Excel file lists the predictions of one of the consensus modules with respect to the learning set of genomes (Tables S1-5). Table S6 contains the predictions of the additional PUL module. We used different colors to mark true-positive (TP), true-negative (TN), false-positive (FP) and false-negative (FN) predictions (a description of the color coding is contained in the first sheet of the file). For each classified sample, we have provided several details (for example, name and phylum), as well as the genome-specific module weight (completeness score) of the respective consensus module. [file 13068_2014_124_MOESM5_ESM.xlsx]

## Sheet: Legend
Lists are sorted by completeness scores.
Color coding used in the lists:
		Predicted by module	Not predicted by module
	Phenotype(+)	TP	FN
	Phenotype(-)	FP	TN

## Sheet: Table S1 (M1)
OID	Name	Phylum	Number of protein family annotations	Completeness score	Annotations
645058763	Clostridium papyrosolvens DSM 2782	Firmicutes	2914	100	PF00150,GH43,CBM6,GH9,PF03422,GH5,PF02927,GH10,PF00759,PF00331,PF04616,GH26,CBM35,PF02018,PF02156,CBM4,PF00756,PF13472
647000229	Cellulosilyticum lentocellum RHM5, DSM 5427	Firmicutes	2764	100	PF00150,GH43,CBM6,GH9,PF03422,GH5,PF02927,GH10,PF00759,PF00331,PF04616,GH26,CBM35,PF02018,PF02156,CBM4,PF00756,PF13472
640069309	Clostridium thermocellum ATCC 27405	Firmicutes	2600	100	PF00150,GH43,CBM6,GH9,PF03422,GH5,PF02927,GH10,PF00759,PF00331,PF04616,GH26,CBM35,PF02018,PF02156,CBM4,PF00756,PF13472
642555119	Cellvibrio japonicus Ueda107	Proteobacteria	3074	100	PF00150,GH43,CBM6,GH9,PF03422,GH5,PF02927,GH10,PF00759,PF00331,PF04616,GH26,CBM35,PF02018,PF02156,CBM4,PF00756,PF13472
645951829	Ruminococcus flavefaciens FD-1	Firmicutes	2225	100	PF00150,GH43,CBM6,GH9,PF03422,GH5,PF02927,GH10,PF00759,PF00331,PF04616,GH26,CBM35,PF02018,PF02156,CBM4,PF00756,PF13472
648028006	Amycolatopsis mediterranei U32	Actinobacteria	5326	100	PF00150,GH43,CBM6,GH9,PF03422,GH5,PF02927,GH10,PF00759,PF00331,PF04616,GH26,CBM35,PF02018,PF02156,CBM4,PF00756,PF13472
648028016	Clostridium cellulovorans 743B, ATCC 35296	Firmicutes	3064	100	PF00150,GH43,CBM6,GH9,PF03422,GH5,PF02927,GH10,PF00759,PF00331,PF04616,GH26,CBM35,PF02018,PF02156,CBM4,PF00756,PF13472
644736410	Teredinibacter turnerae T7901	Proteobacteria	3255	100	PF00150,GH43,CBM6,GH9,PF03422,GH5,PF02927,GH10,PF00759,PF00331,PF04616,GH26,CBM35,PF02018,PF02156,CBM4,PF00756,PF13472
643886111	Bacteroides cellulosilyticus DSM 14838	Bacteroidetes	3458	100	PF00150,GH43,CBM6,GH9,PF03422,GH5,PF02927,GH10,PF00759,PF00331,PF04616,GH26,CBM35,PF02018,PF02156,CBM4,PF00756,PF13472
649633094	Ruminococcus albus 7	Firmicutes	2237	100	PF00150,GH43,CBM6,GH9,PF03422,GH5,PF02927,GH10,PF00759,PF00331,PF04616,GH26,CBM35,PF02018,PF02156,CBM4,PF00756,PF13472
649989949	Eubacterium cellulosolvens 6	Firmicutes	1806	100	PF00150,GH43,CBM6,GH9,PF03422,GH5,PF02927,GH10,PF00759,PF00331,PF04616,GH26,CBM35,PF02018,PF02156,CBM4,PF00756,PF13472
648276600	Acetivibrio cellulolyticus CD2, DSM 1870	Firmicutes	3500	100	PF00150,GH43,CBM6,GH9,PF03422,GH5,PF02927,GH10,PF00759,PF00331,PF04616,GH26,CBM35,PF02018,PF02156,CBM4,PF00756,PF13472
643348528	Clostridium cellulolyticum H10	Firmicutes	2596	100	PF00150,GH43,CBM6,GH9,PF03422,GH5,PF02927,GH10,PF00759,PF00331,PF04616,GH26,CBM35,PF02018,PF02156,CBM4,PF00756,PF13472
647000309	Ruminococcus albus 8	Firmicutes	2207	100	PF00150,GH43,CBM6,GH9,PF03422,GH5,PF02927,GH10,PF00759,PF00331,PF04616,GH26,CBM35,PF02018,PF02156,CBM4,PF00756,PF13472
637000087	Cytophaga hutchinsonii ATCC 33406	Bacteroidetes	2390	100	PF00150,GH43,CBM6,GH9,PF03422,GH5,PF02927,GH10,PF00759,PF00331,PF04616,GH26,CBM35,PF02018,PF02156,CBM4,PF00756,PF13472
646564520	Cellulomonas flavigena 134, DSM 20109	Actinobacteria	2403	100	PF00150,GH43,CBM6,GH9,PF03422,GH5,PF02927,GH10,PF00759,PF00331,PF04616,GH26,CBM35,PF02018,PF02156,CBM4,PF00756,PF13472
637000249	Saccharophagus degradans 2-40	Proteobacteria	3257	100	PF00150,GH43,CBM6,GH9,PF03422,GH5,PF02927,GH10,PF00759,PF00331,PF04616,GH26,CBM35,PF02018,PF02156,CBM4,PF00756,PF13472
641228509	Sorangium cellulosum So ce 56	Proteobacteria	4985	100	PF00150,GH43,CBM6,GH9,PF03422,GH5,PF02927,GH10,PF00759,PF00331,PF04616,GH26,CBM35,PF02018,PF02156,CBM4,PF00756,PF13472
637000076	Clostridium acetobutylicum ATCC 824	Firmicutes	2710	100	PF00150,GH43,CBM6,GH9,PF03422,GH5,PF02927,GH10,PF00759,PF00331,PF04616,GH26,CBM35,PF02018,PF02156,CBM4,PF00756,PF13472
648028013	Caldicellulosiruptor obsidiansis OB47	Firmicutes	1759	94.44	PF00150,GH43,CBM6,GH9,PF03422,GH5,GH10,PF00759,PF00331,PF04616,GH26,CBM35,PF02018,PF02156,CBM4,PF00756,PF13472
646311927	Fibrobacter succinogenes subsp. succinogenes S85	Fibrobacteres	1835	94.44	PF00150,GH43,CBM6,GH9,PF03422,GH5,PF02927,GH10,PF00759,PF00331,PF04616,GH26,CBM35,PF02018,PF02156,CBM4,PF13472
640427106	Caldicellulosiruptor saccharolyticus DSM 8903	Firmicutes	2064	94.44	PF00150,GH43,CBM6,GH9,PF03422,GH5,GH10,PF00759,PF00331,PF04616,GH26,CBM35,PF02018,PF02156,CBM4,PF00756,PF13472
649633024	Caldicellulosiruptor kronotskyensis 2002	Firmicutes	2017	94.44	PF00150,GH43,CBM6,GH9,PF03422,GH5,GH10,PF00759,PF00331,PF04616,GH26,CBM35,PF02018,PF02156,CBM4,PF00756,PF13472
641228486	Clostridium phytofermentans ISDg	Firmicutes	2593	94.44	PF00150,GH43,CBM6,GH9,PF03422,GH5,GH10,PF00759,PF00331,PF04616,GH26,CBM35,PF02018,PF02156,CBM4,PF00756,PF13472
645058856	Streptomyces lividans TK24	Actinobacteria	4584	94.44	PF00150,GH43,CBM6,GH9,PF03422,GH5,PF02927,GH10,PF00759,PF00331,PF04616,GH26,CBM35,PF02018,CBM4,PF00756,PF13472
650377919	Butyrivibrio fibrisolvens 16/4	Firmicutes	1677	88.89	PF00150,GH43,CBM6,GH9,PF03422,GH5,PF02927,GH10,PF00759,PF00331,PF04616,CBM35,PF02018,CBM4,PF00756,PF13472
644736323	Actinosynnema mirum 101, DSM 43827	Actinobacteria	4033	88.89	PF00150,GH43,CBM6,GH9,PF03422,GH5,PF02927,GH10,PF00759,PF00331,PF04616,CBM35,PF02018,CBM4,PF00756,PF13472
648028053	Spirochaeta thermophila DSM 6192	Spirochaetes	1623	83.33	PF00150,GH43,CBM6,GH9,PF03422,GH5,PF02927,GH10,PF00759,PF00331,PF04616,CBM35,PF02018,CBM4,PF00756
649633022	Caldicellulosiruptor hydrothermalis 108	Firmicutes	1941	77.78	PF00150,GH43,CBM6,PF03422,GH5,GH10,PF00331,PF04616,GH26,CBM35,PF02018,PF02156,CBM4,PF13472
643692002	Caldicellulosiruptor bescii Z-1320, DSM 6725	Firmicutes	2053	77.78	PF00150,GH43,CBM6,GH9,PF03422,GH5,GH10,PF00759,PF00331,PF04616,CBM35,PF02018,PF00756,PF13472
637000319	Thermobifida fusca YX	Actinobacteria	2083	77.78	PF00150,GH43,CBM6,GH9,PF03422,GH5,PF02927,GH10,PF00759,PF00331,PF04616,PF02018,CBM4,PF13472
649633023	Caldicellulosiruptor kristjanssonii 177R1B, DSM 12137	Firmicutes	1881	72.22	PF00150,GH43,GH9,PF03422,GH5,GH10,PF00759,PF00331,GH26,CBM35,PF02018,PF02156,PF13472
639633001	Acidothermus cellulolyticus 11B	Actinobacteria	1511	72.22	PF00150,GH43,CBM6,GH9,PF03422,GH5,GH10,PF00759,PF00331,CBM35,PF02018,PF00756,PF13472
649989918	Caldicellulosiruptor lactoaceticus 6A, DSM 9545	Firmicutes	1850	66.67	PF00150,GH9,PF03422,GH5,GH10,PF00759,PF00331,GH26,CBM35,PF02018,PF02156,PF13472
643348543	Dictyoglomus turgidum DSM 6724	Dictyoglomi	1362	66.67	PF00150,GH43,PF03422,GH5,GH10,PF00331,PF04616,GH26,CBM35,PF02018,PF02156,CBM4
649633025	Caldicellulosiruptor owensensis OL	Firmicutes	1679	66.67	PF00150,GH43,CBM6,PF03422,GH5,GH10,PF00331,PF04616,CBM35,PF02018,PF00756,PF13472
643348560	Klebsiella pneumoniae 342	Proteobacteria	4134	61.11	GH43,GH9,GH5,PF02927,PF00759,PF04616,CBM35,PF02018,CBM4,PF00756,PF13472
640427137	Rhizobium etli CFN 42, DSM 11541	Proteobacteria	3962	55.56	PF00150,GH43,GH5,GH10,PF00331,PF04616,GH26,PF02156,PF00756,PF13472
646311968	Xylanimonas cellulosilytica DSM 15894	Actinobacteria	2054	50	PF00150,GH43,GH5,GH10,PF00331,PF04616,PF02018,PF00756,PF13472
646311963	Thermomonospora curvata DSM 43183	Actinobacteria	2951	50	PF00150,GH43,GH5,PF04616,GH26,CBM35,PF02156,PF00756,PF13472
643886107	Bryantella formatexigens I-52, DSM 14469	Firmicutes	2371	44.44	PF00150,GH43,CBM6,PF03422,GH5,PF04616,PF00756,PF13472
637000234	Rhodococcus jostii RHA1	Actinobacteria	4670	44.44	PF00150,GH43,GH5,PF04616,GH26,PF02156,PF00756,PF13472
639633005	Arthrobacter aurescens TC1	Actinobacteria	2865	38.89	GH43,GH5,PF04616,GH26,PF02156,PF00756,PF13472
640753002	Alkaliphilus metalliredigens QYMF	Firmicutes	3108	38.89	GH43,GH9,GH5,PF04616,GH26,PF02156,PF13472
639279301	Agrobacterium tumefaciens C58-Cereon	Proteobacteria	3433	38.89	GH5,GH10,PF00331,GH26,PF02156,PF00756,PF13472
642555144	Nostoc punctiforme PCC 73102	Cyanobacteria	4284	38.89	GH43,GH5,GH10,PF00331,PF04616,PF00756,PF13472
641522606	Beijerinckia indica indica ATCC 9039	Proteobacteria	2689	33.33	PF00150,GH5,GH10,PF00331,PF00756,PF13472
637000074	Chromobacterium violaceum ATCC 12472	Proteobacteria	3114	33.33	GH9,GH5,PF00759,CBM4,PF00756,PF13472
637000115	Frankia alni ACN14a	Actinobacteria	3272	33.33	GH43,PF04616,GH26,PF02156,PF00756,PF13472
637000159	Mesorhizobium loti MAFF303099	Proteobacteria	4408	33.33	PF00150,GH5,GH26,PF02156,PF00756,PF13472
640753051	Ensifer medicae WSM419	Proteobacteria	4205	33.33	GH43,GH5,PF04616,GH26,PF00756,PF13472
637000316	Syntrophomonas wolfei Goettingen, DSM 2245B	Firmicutes	1999	27.78	PF00150,GH5,GH26,PF02156,PF13472
640427131	Pseudomonas mendocina ymp	Proteobacteria	3628	27.78	PF00150,GH5,PF02018,PF00756,PF13472
643348570	Rhodobacter sphaeroides KD131	Proteobacteria	3067	27.78	GH5,GH26,PF02156,PF00756,PF13472
641228485	Chloroflexus aurantiacus J-10-fl	Chloroflexi	2814	27.78	PF00150,GH5,GH10,PF00756,PF13472
637000235	Rhodoferax ferrireducens T118	Proteobacteria	3181	22.22	PF00150,GH5,PF00756,PF13472
640753040	Parvibaculum lavamentivorans DS-1	Proteobacteria	2663	22.22	PF00150,GH5,PF00756,PF13472
641228511	Thermotoga lettingae TMO	Thermotogae	1384	22.22	PF00150,GH5,GH10,PF00331
637000308	Synechococcus elongatus PCC 7942	Cyanobacteria	1817	22.22	GH10,PF00331,PF00756,PF13472
643692004	Azotobacter vinelandii DJ, ATCC BAA-1303	Proteobacteria	3711	22.22	PF00150,GH5,PF00756,PF13472
639633007	Azoarcus sp. BH72	Proteobacteria	3097	22.22	PF00150,GH5,PF00756,PF13472
641228476	Azorhizobium caulinodans ORS 571	Proteobacteria	3296	22.22	PF00150,GH5,PF00756,PF13472
637000197	Nitrosospira multiformis ATCC 25196	Proteobacteria	2106	22.22	PF00150,GH5,PF00756,PF13472
637000143	Lactobacillus salivarius salivarius UCC118	Firmicutes	1188	16.67	GH43,GH5,PF13472
639633062	Streptococcus thermophilus LMD-9	Firmicutes	942	16.67	GH5,PF00756,PF13472
639633036	Magnetococcus sp. MC-1	Proteobacteria	2481	16.67	GH43,PF00756,PF13472
637000356	Zymomonas mobilis mobilis ZM4	Proteobacteria	1137	16.67	GH5,PF00756,PF13472
644736347	Cupriavidus taiwanensis LMG 19424	Proteobacteria	4069	16.67	GH5,PF00756,PF13472
644736349	Desulfohalobium retbaense HR100, DSM 5692	Proteobacteria	1819	16.67	GH26,PF02156,PF13472
644736405	Slackia heliotrinireducens RHS 1, DSM 20476	Actinobacteria	1587	16.67	GH5,PF00756,PF13472
643348541	Acidovorax ebreus TPSY	Proteobacteria	2738	11.11	PF00756,PF13472
642555129	Geobacter bemidjiensis Bem, DSM 16622	Proteobacteria	2860	11.11	GH5,PF13472
637000241	Rhodospirillum rubrum S1, ATCC 11170	Proteobacteria	2758	11.11	PF00756,PF13472
637000094	Desulfotalea psychrophila LSv54	Proteobacteria	2075	11.11	GH5,PF13472
638154514	Pyrococcus abyssi GE5	Euryarchaeota	1424	11.11	PF00150,GH5
639633051	Polaromonas naphthalenivorans CJ2	Proteobacteria	3515	11.11	PF00756,PF13472
639633048	Paracoccus denitrificans PD1222	Proteobacteria	3384	11.11	PF00756,PF13472
643348536	Desulfatibacillum alkenivorans AK-01	Proteobacteria	3522	11.11	PF02018,PF13472
637000005	Alkalilimnicola ehrlichei MLHE-1	Proteobacteria	2306	11.11	PF00756,PF13472
637000194	Nitrosococcus oceani C-107, ATCC 19707	Proteobacteria	2285	11.11	PF00756,PF13472
644736322	Acidimicrobium ferrooxidans ICP, DSM 10331	Actinobacteria	1267	11.11	PF00150,GH5
637000004	Alcanivorax borkumensis SK2	Proteobacteria	2129	11.11	PF00756,PF13472
645058871	Comamonas testosteroni KF-1	Proteobacteria	3618	11.11	PF00756,PF13472
641522622	Cyanothece sp. BH68, ATCC 51142	Cyanobacteria	3340	11.11	PF00756,PF13472
644736321	Acetobacter pasteurianus IFO 3283-01	Proteobacteria	1953	11.11	PF00756,PF13472
643348565	Methylocella silvestris BL2, DSM 15510	Proteobacteria	2770	11.11	PF00756,PF13472
637000195	Nitrosomonas europaea ATCC 19718	Proteobacteria	1965	11.11	PF00756,PF13472
638154513	Pyrobaculum aerophilum IM2	Crenarchaeota	1246	11.11	GH5,PF00756
639633037	Marinobacter aquaeolei VT8	Proteobacteria	3206	11.11	PF00756,PF13472
637000192	Nitrobacter hamburgensis X14	Proteobacteria	3123	11.11	PF00756,PF13472
640069319	Methylibium petroleiphilum PM1	Proteobacteria	3155	11.11	PF00756,PF13472
643348537	Desulfitobacterium hafniense DCB-2	Firmicutes	3237	5.56	PF13472
644736350	Desulfomicrobium baculatum X, DSM 4028	Proteobacteria	2458	5.56	PF13472
646311960	Sulfurospirillum deleyianum DSM 6946	Proteobacteria	1439	5.56	PF13472
637000324	Thiobacillus denitrificans ATCC 25259	Proteobacteria	2118	5.56	PF13472
640427128	Pelotomaculum thermopropionicum SI	Firmicutes	2150	5.56	PF13472
643348501	Acidithiobacillus ferrooxidans ATCC 23270	Proteobacteria	1847	5.56	PF00756
640069310	Desulfotomaculum reducens MI-1	Firmicutes	2440	5.56	PF13472
640427120	Metallosphaera sedula DSM 5348	Crenarchaeota	1334	5.56	PF00756
640427121	Methanobrevibacter smithii PS, ATCC 35061	Euryarchaeota	1172	5.56	PF00756
638154517	Sulfolobus acidocaldarius DSM 639	Crenarchaeota	1374	5.56	PF00756
637000325	Thiomicrospira crunogena XCL-2	Proteobacteria	1656	5.56	PF13472
643348585	Thioalkalivibrio sp. HL-EbGR7	Proteobacteria	2500	5.56	PF13472
641228499	Nitrosopumilus maritimus SCM1	Thaumarchaeota	993	5.56	PF13472
637000310	Prochlorococcus sp. CC9605	Cyanobacteria	1443	5.56	PF13472
637000089	Dehalococcoides ethenogenes 195	Chloroflexi	887	0
638154507	Methanopyrus kandleri AV19	Euryarchaeota	1053	0
638154502	Archaeoglobus fulgidus VC-16, DSM 4304	Euryarchaeota	1795	0
640069317	Methanocorpusculum labreanum Z	Euryarchaeota	1107	0
637000317	Syntrophus aciditrophicus SB	Proteobacteria	2187	0
643692029	Nautilia profundicola Am-H	Proteobacteria	1045	0
640069318	Methanoculleus marisnigri JR1, DSM 1498	Euryarchaeota	1694	0
637000326	Sulfurimonas denitrificans DSM 1251	Proteobacteria	1357	0
637000161	Methanococcoides burtonii DSM 6242	Euryarchaeota	1709	0
643692030	Persephonella marina EX-H1	Aquificae	1408	0
640069314	Hyperthermus butylicus DSM 5456	Crenarchaeota	918	0
644736385	Methanocaldococcus fervens AG86	Euryarchaeota	1237	0
642555114	Candidatus Amoebophilus asiaticus 5a2	Bacteroidetes	781	0
638154508	Methanosarcina acetivorans C2A	Euryarchaeota	2964	0
637000163	Methanosphaera stadtmanae DSM 3091	Euryarchaeota	1018	0

## Sheet: Table S2 (M2)
OID	Name	Phylum	Number of protein family annotations	Completeness score	Annotations
648028006	Amycolatopsis mediterranei U32	Actinobacteria	5326	100	CBM6,PF03422,CBM35,PF00754,CBM47,CBM32,GH87,PF00041,PF00722,GH119,CBM61,GH16,CBM16,PF12708,PF02311,PF02018,GH55,PF14200,CBM13,PF00652,GH30,PF13483
648276600	Acetivibrio cellulolyticus CD2, DSM 1870	Firmicutes	3500	100	CBM6,PF03422,CBM35,PF00754,CBM47,CBM32,GH87,PF00041,PF00722,GH119,CBM61,GH16,CBM16,PF12708,PF02311,PF02018,GH55,PF14200,CBM13,PF00652,GH30,PF13483
645058856	Streptomyces lividans TK24	Actinobacteria	4584	100	CBM6,PF03422,CBM35,PF00754,CBM47,CBM32,GH87,PF00041,PF00722,GH119,CBM61,GH16,CBM16,PF12708,PF02311,PF02018,GH55,PF14200,CBM13,PF00652,GH30,PF13483
647000229	Cellulosilyticum lentocellum RHM5, DSM 5427	Firmicutes	2764	95.45	CBM6,PF03422,CBM35,PF00754,CBM47,CBM32,PF00041,PF00722,GH119,CBM61,GH16,CBM16,PF12708,PF02311,PF02018,GH55,PF14200,CBM13,PF00652,GH30,PF13483
640069309	Clostridium thermocellum ATCC 27405	Firmicutes	2600	95.45	CBM6,PF03422,CBM35,PF00754,CBM47,CBM32,PF00041,PF00722,GH119,CBM61,GH16,CBM16,PF12708,PF02311,PF02018,GH55,PF14200,CBM13,PF00652,GH30,PF13483
643886111	Bacteroides cellulosilyticus DSM 14838	Bacteroidetes	3458	95.45	CBM6,PF03422,CBM35,PF00754,CBM32,GH87,PF00041,PF00722,GH119,CBM61,GH16,CBM16,PF12708,PF02311,PF02018,GH55,PF14200,CBM13,PF00652,GH30,PF13483
641228486	Clostridium phytofermentans ISDg	Firmicutes	2593	95.45	CBM6,PF03422,CBM35,PF00754,CBM47,CBM32,GH87,PF00041,PF00722,CBM61,GH16,CBM16,PF12708,PF02311,PF02018,GH55,PF14200,CBM13,PF00652,GH30,PF13483
644736410	Teredinibacter turnerae T7901	Proteobacteria	3255	90.91	CBM6,PF03422,CBM35,PF00754,CBM47,CBM32,GH87,PF00041,PF00722,CBM61,GH16,CBM16,PF12708,PF02311,PF02018,PF14200,CBM13,PF00652,GH30,PF13483
637000249	Saccharophagus degradans 2-40	Proteobacteria	3257	90.91	CBM6,PF03422,CBM35,PF00754,CBM47,CBM32,GH87,PF00041,PF00722,GH119,CBM61,GH16,CBM16,PF12708,PF02018,GH55,PF14200,CBM13,PF00652,GH30
642555119	Cellvibrio japonicus Ueda107	Proteobacteria	3074	86.36	CBM6,PF03422,CBM35,PF00754,CBM47,CBM32,GH87,PF00041,PF00722,CBM61,GH16,PF12708,PF02311,PF02018,PF14200,CBM13,PF00652,GH30,PF13483
648028016	Clostridium cellulovorans 743B, ATCC 35296	Firmicutes	3064	86.36	CBM6,PF03422,CBM35,PF00754,CBM47,CBM32,GH87,PF00041,PF00722,GH119,CBM61,GH16,CBM16,PF02311,PF02018,PF14200,CBM13,PF00652,PF13483
649633024	Caldicellulosiruptor kronotskyensis 2002	Firmicutes	2017	86.36	CBM6,PF03422,CBM35,PF00754,CBM47,CBM32,GH87,PF00041,PF00722,GH119,CBM61,GH16,CBM16,PF12708,PF02311,PF02018,GH55,GH30,PF13483
644736323	Actinosynnema mirum 101, DSM 43827	Actinobacteria	4033	86.36	CBM6,PF03422,CBM35,PF00754,CBM32,PF00041,PF00722,GH119,CBM61,GH16,CBM16,PF02311,PF02018,GH55,PF14200,CBM13,PF00652,GH30,PF13483
645058763	Clostridium papyrosolvens DSM 2782	Firmicutes	2914	81.82	CBM6,PF03422,CBM35,PF00754,CBM47,CBM32,GH87,PF00041,GH119,CBM61,CBM16,PF02311,PF02018,PF14200,CBM13,PF00652,GH30,PF13483
648028013	Caldicellulosiruptor obsidiansis OB47	Firmicutes	1759	81.82	CBM6,PF03422,CBM35,PF00754,CBM32,GH87,PF00722,CBM61,GH16,CBM16,PF12708,PF02311,PF02018,PF14200,CBM13,PF00652,GH30,PF13483
649633094	Ruminococcus albus 7	Firmicutes	2237	81.82	CBM6,PF03422,CBM35,PF00754,CBM32,PF00041,PF00722,CBM61,GH16,PF12708,PF02311,PF02018,GH55,PF14200,CBM13,PF00652,GH30,PF13483
643348528	Clostridium cellulolyticum H10	Firmicutes	2596	81.82	CBM6,PF03422,CBM35,PF00754,CBM47,CBM32,GH87,PF00041,GH119,CBM61,CBM16,PF02311,PF02018,PF14200,CBM13,PF00652,GH30,PF13483
641228509	Sorangium cellulosum So ce 56	Proteobacteria	4985	81.82	CBM6,PF03422,CBM35,PF00754,CBM32,PF00041,PF00722,GH119,GH16,CBM16,PF12708,PF02311,PF02018,PF14200,CBM13,PF00652,GH30,PF13483
649633022	Caldicellulosiruptor hydrothermalis 108	Firmicutes	1941	77.27	CBM6,PF03422,CBM35,PF00754,CBM47,CBM32,GH87,PF00722,CBM61,GH16,CBM16,PF12708,PF02311,PF02018,GH55,GH30,PF13483
637000076	Clostridium acetobutylicum ATCC 824	Firmicutes	2710	77.27	CBM6,PF03422,CBM35,PF00754,CBM32,PF00041,PF00722,GH119,GH16,PF12708,PF02311,PF02018,PF14200,CBM13,PF00652,GH30,PF13483
645951829	Ruminococcus flavefaciens FD-1	Firmicutes	2225	72.73	CBM6,PF03422,CBM35,PF00754,CBM47,CBM32,PF00722,GH16,CBM16,PF02311,PF02018,PF14200,CBM13,PF00652,GH30,PF13483
648028053	Spirochaeta thermophila DSM 6192	Spirochaetes	1623	72.73	CBM6,PF03422,CBM35,PF00754,CBM47,CBM32,GH87,PF00041,PF00722,CBM61,GH16,CBM16,PF12708,PF02311,PF02018,GH30
643348543	Dictyoglomus turgidum DSM 6724	Dictyoglomi	1362	68.18	PF03422,CBM35,PF00754,CBM47,CBM32,GH87,PF00041,PF00722,GH119,CBM61,GH16,CBM16,PF02311,PF02018,PF13483
640427106	Caldicellulosiruptor saccharolyticus DSM 8903	Firmicutes	2064	68.18	CBM6,PF03422,CBM35,PF00754,CBM47,CBM32,GH87,PF00722,GH16,PF12708,PF02311,PF02018,GH55,GH30,PF13483
647000309	Ruminococcus albus 8	Firmicutes	2207	68.18	CBM6,PF03422,CBM35,PF00041,PF00722,GH16,CBM16,PF12708,PF02311,PF02018,PF14200,CBM13,PF00652,GH30,PF13483
649633025	Caldicellulosiruptor owensensis OL	Firmicutes	1679	68.18	CBM6,PF03422,CBM35,PF00754,CBM32,GH87,CBM61,CBM16,PF12708,PF02311,PF02018,PF14200,CBM13,PF00652,PF13483
650377919	Butyrivibrio fibrisolvens 16/4	Firmicutes	1677	63.64	CBM6,PF03422,CBM35,PF00754,PF00722,CBM61,GH16,PF02311,PF02018,PF14200,CBM13,PF00652,GH30,PF13483
649989949	Eubacterium cellulosolvens 6	Firmicutes	1806	63.64	CBM6,PF03422,CBM35,PF00722,CBM61,GH16,CBM16,PF02311,PF02018,PF14200,CBM13,PF00652,GH30,PF13483
646311927	Fibrobacter succinogenes subsp. succinogenes S85	Fibrobacteres	1835	59.09	CBM6,PF03422,CBM35,PF00754,CBM32,PF00722,CBM61,GH16,CBM16,PF02018,CBM13,GH30,PF13483
639633001	Acidothermus cellulolyticus 11B	Actinobacteria	1511	59.09	CBM6,PF03422,CBM35,PF00041,PF00722,GH119,CBM61,GH16,CBM16,PF02311,PF02018,GH55,PF13483
637000087	Cytophaga hutchinsonii ATCC 33406	Bacteroidetes	2390	54.55	CBM6,PF03422,CBM35,CBM32,PF00041,PF00722,GH16,CBM16,PF02311,PF02018,GH30,PF13483
643692002	Caldicellulosiruptor bescii Z-1320, DSM 6725	Firmicutes	2053	50	CBM6,PF03422,CBM35,GH87,CBM61,CBM16,PF12708,PF02311,PF02018,GH30,PF13483
646564520	Cellulomonas flavigena 134, DSM 20109	Actinobacteria	2403	50	CBM6,PF03422,CBM35,PF00041,CBM16,PF02311,PF02018,PF14200,CBM13,PF00652,PF13483
637000115	Frankia alni ACN14a	Actinobacteria	3272	45.45	PF00754,CBM32,PF00041,PF00722,GH16,CBM16,PF02311,CBM13,PF00652,GH30
641228485	Chloroflexus aurantiacus J-10-fl	Chloroflexi	2814	45.45	PF00754,CBM47,CBM32,PF00041,PF00722,GH119,GH16,PF02311,GH30,PF13483
637000319	Thermobifida fusca YX	Actinobacteria	2083	40.91	CBM6,PF03422,CBM32,PF00041,GH119,PF02018,PF14200,CBM13,PF00652
649633023	Caldicellulosiruptor kristjanssonii 177R1B, DSM 12137	Firmicutes	1881	40.91	PF03422,CBM35,GH87,CBM61,CBM16,PF12708,PF02311,PF02018,PF13483
639633005	Arthrobacter aurescens TC1	Actinobacteria	2865	40.91	CBM32,PF00041,PF00722,GH16,PF02311,PF14200,CBM13,PF00652,PF13483
643886107	Bryantella formatexigens I-52, DSM 14469	Firmicutes	2371	36.36	CBM6,PF03422,PF00754,CBM32,PF00041,PF02311,GH30,PF13483
649989918	Caldicellulosiruptor lactoaceticus 6A, DSM 9545	Firmicutes	1850	36.36	PF03422,CBM35,PF00041,PF12708,PF02311,PF02018,GH55,PF13483
646311963	Thermomonospora curvata DSM 43183	Actinobacteria	2951	36.36	CBM35,PF00754,CBM32,PF00041,GH119,PF12708,PF02311,PF13483
637000234	Rhodococcus jostii RHA1	Actinobacteria	4670	31.82	CBM32,PF00722,GH16,PF12708,PF02311,GH55,PF13483
639279301	Agrobacterium tumefaciens C58-Cereon	Proteobacteria	3433	31.82	GH87,PF00722,GH16,PF12708,PF02311,GH55,PF13483
640427137	Rhizobium etli CFN 42, DSM 11541	Proteobacteria	3962	31.82	PF00722,GH16,PF12708,PF02311,CBM13,PF00652,PF13483
643348537	Desulfitobacterium hafniense DCB-2	Firmicutes	3237	27.27	PF00754,CBM32,PF00041,GH119,PF02311,PF13483
643348536	Desulfatibacillum alkenivorans AK-01	Proteobacteria	3522	27.27	PF00041,CBM61,CBM16,PF02311,PF02018,PF13483
643348565	Methylocella silvestris BL2, DSM 15510	Proteobacteria	2770	27.27	PF00754,CBM47,CBM32,PF12708,PF02311,PF13483
646311968	Xylanimonas cellulosilytica DSM 15894	Actinobacteria	2054	22.73	PF00041,GH119,PF02018,GH55,PF13483
637000074	Chromobacterium violaceum ATCC 12472	Proteobacteria	3114	22.73	GH16,PF02311,CBM13,PF00652,PF13483
643348560	Klebsiella pneumoniae 342	Proteobacteria	4134	22.73	CBM35,PF12708,PF02311,PF02018,PF13483
640753002	Alkaliphilus metalliredigens QYMF	Firmicutes	3108	22.73	PF00754,CBM32,PF12708,PF02311,PF13483
637000159	Mesorhizobium loti MAFF303099	Proteobacteria	4408	22.73	PF00722,GH16,PF12708,PF02311,PF13483
645058871	Comamonas testosteroni KF-1	Proteobacteria	3618	22.73	PF00754,CBM32,PF00041,GH119,PF02311
637000235	Rhodoferax ferrireducens T118	Proteobacteria	3181	18.18	PF00722,GH16,PF02311,GH30
642555129	Geobacter bemidjiensis Bem, DSM 16622	Proteobacteria	2860	18.18	PF00041,PF12708,PF02311,PF13483
637000241	Rhodospirillum rubrum S1, ATCC 11170	Proteobacteria	2758	18.18	PF12708,PF02311,GH55,PF13483
641228511	Thermotoga lettingae TMO	Thermotogae	1384	18.18	CBM61,CBM16,PF02311,PF13483
643692004	Azotobacter vinelandii DJ, ATCC BAA-1303	Proteobacteria	3711	18.18	PF12708,PF02311,GH55,PF13483
641228476	Azorhizobium caulinodans ORS 571	Proteobacteria	3296	18.18	PF00041,GH119,PF02311,PF13483
643348570	Rhodobacter sphaeroides KD131	Proteobacteria	3067	18.18	PF00722,GH16,PF02311,PF13483
644736321	Acetobacter pasteurianus IFO 3283-01	Proteobacteria	1953	18.18	PF00754,CBM47,CBM32,PF02311
640753051	Ensifer medicae WSM419	Proteobacteria	4205	18.18	PF00722,GH16,PF02311,PF13483
643348541	Acidovorax ebreus TPSY	Proteobacteria	2738	13.64	PF00041,GH119,PF02311
637000317	Syntrophus aciditrophicus SB	Proteobacteria	2187	13.64	PF00041,PF02311,PF13483
640069318	Methanoculleus marisnigri JR1, DSM 1498	Euryarchaeota	1694	13.64	PF12708,PF02311,PF13483
640427131	Pseudomonas mendocina ymp	Proteobacteria	3628	13.64	GH87,PF02311,PF02018
640427128	Pelotomaculum thermopropionicum SI	Firmicutes	2150	13.64	PF00041,GH119,PF13483
639633051	Polaromonas naphthalenivorans CJ2	Proteobacteria	3515	13.64	PF00041,GH119,PF02311
639633048	Paracoccus denitrificans PD1222	Proteobacteria	3384	13.64	PF12708,PF02311,PF13483
638154517	Sulfolobus acidocaldarius DSM 639	Crenarchaeota	1374	13.64	PF00041,PF02311,PF13483
644736347	Cupriavidus taiwanensis LMG 19424	Proteobacteria	4069	13.64	GH119,PF02311,PF13483
641522622	Cyanothece sp. BH68, ATCC 51142	Cyanobacteria	3340	13.64	PF02311,CBM13,PF13483
638154508	Methanosarcina acetivorans C2A	Euryarchaeota	2964	13.64	PF12708,PF02311,PF13483
637000192	Nitrobacter hamburgensis X14	Proteobacteria	3123	13.64	PF12708,PF02311,PF13483
640069319	Methylibium petroleiphilum PM1	Proteobacteria	3155	13.64	PF00722,GH16,PF02311
641228499	Nitrosopumilus maritimus SCM1	Thaumarchaeota	993	13.64	PF00041,GH119,PF13483
642555144	Nostoc punctiforme PCC 73102	Cyanobacteria	4284	13.64	CBM61,PF02311,PF13483
644736405	Slackia heliotrinireducens RHS 1, DSM 20476	Actinobacteria	1587	13.64	PF00754,CBM32,PF13483
641522606	Beijerinckia indica indica ATCC 9039	Proteobacteria	2689	9.09	PF02311,PF13483
638154507	Methanopyrus kandleri AV19	Euryarchaeota	1053	9.09	PF02311,PF13483
644736350	Desulfomicrobium baculatum X, DSM 4028	Proteobacteria	2458	9.09	PF02311,PF13483
637000143	Lactobacillus salivarius salivarius UCC118	Firmicutes	1188	9.09	PF02311,PF13483
640069317	Methanocorpusculum labreanum Z	Euryarchaeota	1107	9.09	PF02311,PF13483
637000094	Desulfotalea psychrophila LSv54	Proteobacteria	2075	9.09	PF02311,PF13483
643692029	Nautilia profundicola Am-H	Proteobacteria	1045	9.09	PF00041,PF02311
638154514	Pyrococcus abyssi GE5	Euryarchaeota	1424	9.09	PF02311,PF13483
637000308	Synechococcus elongatus PCC 7942	Cyanobacteria	1817	9.09	PF02311,PF13483
637000161	Methanococcoides burtonii DSM 6242	Euryarchaeota	1709	9.09	PF02311,PF13483
640069310	Desulfotomaculum reducens MI-1	Firmicutes	2440	9.09	PF02311,PF13483
640427120	Metallosphaera sedula DSM 5348	Crenarchaeota	1334	9.09	PF02311,PF13483
640069314	Hyperthermus butylicus DSM 5456	Crenarchaeota	918	9.09	PF02311,PF13483
637000004	Alcanivorax borkumensis SK2	Proteobacteria	2129	9.09	PF02311,PF13483
637000325	Thiomicrospira crunogena XCL-2	Proteobacteria	1656	9.09	PF02311,PF13483
643348585	Thioalkalivibrio sp. HL-EbGR7	Proteobacteria	2500	9.09	PF02311,PF13483
644736385	Methanocaldococcus fervens AG86	Euryarchaeota	1237	9.09	PF02311,PF13483
638154513	Pyrobaculum aerophilum IM2	Crenarchaeota	1246	9.09	PF02311,PF13483
639633037	Marinobacter aquaeolei VT8	Proteobacteria	3206	9.09	PF00041,PF02311
637000163	Methanosphaera stadtmanae DSM 3091	Euryarchaeota	1018	9.09	PF02311,PF13483
644736349	Desulfohalobium retbaense HR100, DSM 5692	Proteobacteria	1819	9.09	PF02311,PF13483
637000089	Dehalococcoides ethenogenes 195	Chloroflexi	887	4.55	PF13483
640753040	Parvibaculum lavamentivorans DS-1	Proteobacteria	2663	4.55	PF13483
637000316	Syntrophomonas wolfei Goettingen, DSM 2245B	Firmicutes	1999	4.55	PF13483
646311960	Sulfurospirillum deleyianum DSM 6946	Proteobacteria	1439	4.55	PF02311
638154502	Archaeoglobus fulgidus VC-16, DSM 4304	Euryarchaeota	1795	4.55	PF13483
639633062	Streptococcus thermophilus LMD-9	Firmicutes	942	4.55	PF13483
639633036	Magnetococcus sp. MC-1	Proteobacteria	2481	4.55	PF13483
637000326	Sulfurimonas denitrificans DSM 1251	Proteobacteria	1357	4.55	PF02311
637000356	Zymomonas mobilis mobilis ZM4	Proteobacteria	1137	4.55	PF13483
643692030	Persephonella marina EX-H1	Aquificae	1408	4.55	PF13483
637000194	Nitrosococcus oceani C-107, ATCC 19707	Proteobacteria	2285	4.55	PF00041
640427121	Methanobrevibacter smithii PS, ATCC 35061	Euryarchaeota	1172	4.55	PF13483
644736322	Acidimicrobium ferrooxidans ICP, DSM 10331	Actinobacteria	1267	4.55	GH30
639633007	Azoarcus sp. BH72	Proteobacteria	3097	4.55	PF02311
637000195	Nitrosomonas europaea ATCC 19718	Proteobacteria	1965	4.55	PF02311
637000197	Nitrosospira multiformis ATCC 25196	Proteobacteria	2106	4.55	PF02311
637000310	Prochlorococcus sp. CC9605	Cyanobacteria	1443	4.55	PF13483
637000324	Thiobacillus denitrificans ATCC 25259	Proteobacteria	2118	0
643348501	Acidithiobacillus ferrooxidans ATCC 23270	Proteobacteria	1847	0
637000005	Alkalilimnicola ehrlichei MLHE-1	Proteobacteria	2306	0
642555114	Candidatus Amoebophilus asiaticus 5a2	Bacteroidetes	781	0

## Sheet: Table S3 (M3)
OID	Name	Phylum	Number of protein family annotations	Completeness score	Annotations
643886111	Bacteroides cellulosilyticus DSM 14838	Bacteroidetes	3458	100	PF01095,GH5,CE12,GH28,GH105,PF00657,PF00295,PF07470,PL1,PF12708,PF13229,CE7,CE8,GH95,PF03629,GH106,PF13472,GH88,PF13524,PL9,PF04616,CE6,GH43
643692002	Caldicellulosiruptor bescii Z-1320, DSM 6725	Firmicutes	2053	95.65	PF01095,GH5,CE12,GH28,GH105,PF00657,PF00295,PF07470,PL1,PF12708,PF13229,CE7,CE8,PF03629,GH106,PF13472,GH88,PF13524,PL9,PF04616,CE6,GH43
648028016	Clostridium cellulovorans 743B, ATCC 35296	Firmicutes	3064	95.65	PF01095,GH5,CE12,GH28,GH105,PF00657,PF00295,PF07470,PL1,PF13229,CE7,CE8,GH95,PF03629,GH106,PF13472,GH88,PF13524,PL9,PF04616,CE6,GH43
649633024	Caldicellulosiruptor kronotskyensis 2002	Firmicutes	2017	95.65	PF01095,GH5,CE12,GH28,GH105,PF00657,PF00295,PF07470,PL1,PF12708,PF13229,CE7,CE8,GH95,PF03629,GH106,PF13472,GH88,PF13524,PF04616,CE6,GH43
649633022	Caldicellulosiruptor hydrothermalis 108	Firmicutes	1941	91.3	PF01095,GH5,CE12,GH28,GH105,PF00657,PF00295,PF07470,PL1,PF12708,PF13229,CE7,CE8,PF03629,GH106,PF13472,GH88,PF13524,PF04616,CE6,GH43
648028013	Caldicellulosiruptor obsidiansis OB47	Firmicutes	1759	91.3	GH5,CE12,GH28,GH105,PF00657,PF00295,PF07470,PL1,PF12708,PF13229,CE7,CE8,GH95,PF03629,GH106,PF13472,GH88,PF13524,PF04616,CE6,GH43
648028006	Amycolatopsis mediterranei U32	Actinobacteria	5326	91.3	PF01095,GH5,CE12,GH28,GH105,PF00657,PF00295,PF07470,PL1,PF12708,PF13229,CE7,CE8,GH95,GH106,PF13472,GH88,PF13524,PL9,PF04616,GH43
644736410	Teredinibacter turnerae T7901	Proteobacteria	3255	91.3	PF01095,GH5,CE12,GH28,GH105,PF00657,PF00295,PF07470,PL1,PF12708,PF13229,CE7,CE8,GH95,PF03629,PF13472,PF13524,PL9,PF04616,CE6,GH43
641228486	Clostridium phytofermentans ISDg	Firmicutes	2593	91.3	PF01095,GH5,CE12,GH28,GH105,PF00657,PF00295,PF07470,PL1,PF12708,PF13229,CE8,GH95,PF03629,GH106,PF13472,GH88,PF13524,PL9,PF04616,GH43
647000309	Ruminococcus albus 8	Firmicutes	2207	91.3	PF01095,GH5,CE12,GH28,GH105,PF00657,PF00295,PF07470,PL1,PF12708,PF13229,CE7,CE8,GH95,PF03629,GH106,PF13472,PF13524,PL9,PF04616,GH43
637000249	Saccharophagus degradans 2-40	Proteobacteria	3257	91.3	PF01095,GH5,CE12,GH28,GH105,PF00657,PF00295,PF07470,PL1,PF12708,PF13229,CE7,CE8,GH95,PF03629,GH106,PF13472,PF13524,PL9,PF04616,GH43
649633025	Caldicellulosiruptor owensensis OL	Firmicutes	1679	91.3	PF01095,GH5,CE12,GH28,GH105,PF00657,PF00295,PF07470,PL1,PF12708,PF13229,CE8,GH95,PF03629,GH106,PF13472,PF13524,PL9,PF04616,CE6,GH43
637000076	Clostridium acetobutylicum ATCC 824	Firmicutes	2710	91.3	PF01095,GH5,CE12,GH28,GH105,PF00657,PF00295,PF07470,PL1,PF12708,PF13229,CE7,CE8,GH95,PF03629,PF13472,PF13524,PL9,PF04616,CE6,GH43
649633094	Ruminococcus albus 7	Firmicutes	2237	86.96	PF01095,GH5,CE12,GH28,GH105,PF00657,PF00295,PF07470,PL1,PF12708,PF13229,CE7,CE8,GH95,PF03629,PF13472,PF13524,PL9,PF04616,GH43
640427106	Caldicellulosiruptor saccharolyticus DSM 8903	Firmicutes	2064	86.96	GH5,CE12,GH28,GH105,PF00657,PF00295,PF07470,PL1,PF12708,PF13229,CE7,GH95,PF03629,GH106,PF13472,GH88,PF13524,PF04616,CE6,GH43
641228509	Sorangium cellulosum So ce 56	Proteobacteria	4985	86.96	PF01095,GH5,CE12,GH28,GH105,PF00657,PF00295,PF07470,PL1,PF12708,PF13229,CE7,CE8,PF03629,PF13472,PF13524,PL9,PF04616,CE6,GH43
642555119	Cellvibrio japonicus Ueda107	Proteobacteria	3074	82.61	PF01095,GH5,CE12,GH28,GH105,PF00657,PF00295,PF07470,PL1,PF12708,CE7,CE8,GH95,PF03629,GH106,PF13472,PF13524,PF04616,GH43
649633023	Caldicellulosiruptor kristjanssonii 177R1B, DSM 12137	Firmicutes	1881	82.61	GH5,CE12,GH28,GH105,PF00657,PF00295,PF07470,PL1,PF12708,PF13229,CE7,GH95,PF03629,GH106,PF13472,PF13524,PL9,CE6,GH43
648276600	Acetivibrio cellulolyticus CD2, DSM 1870	Firmicutes	3500	82.61	PF01095,GH5,CE12,GH28,GH105,PF00657,PF07470,PL1,PF12708,PF13229,CE7,CE8,PF03629,PF13472,PF13524,PL9,PF04616,CE6,GH43
647000229	Cellulosilyticum lentocellum RHM5, DSM 5427	Firmicutes	2764	73.91	PF01095,GH5,GH28,GH105,PF00657,PF00295,PF07470,PL1,PF12708,CE8,GH95,PF03629,PF13472,PF13524,PL9,PF04616,GH43
646311927	Fibrobacter succinogenes subsp. succinogenes S85	Fibrobacteres	1835	73.91	PF01095,GH5,CE12,GH105,PF00657,PF07470,PL1,PF13229,CE8,GH95,PF03629,PF13472,PF13524,PL9,PF04616,CE6,GH43
649989918	Caldicellulosiruptor lactoaceticus 6A, DSM 9545	Firmicutes	1850	73.91	GH5,CE12,GH28,GH105,PF00657,PF00295,PF07470,PL1,PF12708,PF13229,GH95,PF03629,GH106,PF13472,PF13524,PL9,CE6
643348528	Clostridium cellulolyticum H10	Firmicutes	2596	73.91	PF01095,GH5,CE12,PF00657,PL1,PF13229,CE7,CE8,GH95,PF03629,GH106,PF13472,PF13524,PL9,PF04616,CE6,GH43
645058856	Streptomyces lividans TK24	Actinobacteria	4584	73.91	PF01095,GH5,CE12,GH28,PF00657,PL1,PF12708,PF13229,CE7,CE8,GH95,GH106,PF13472,PF13524,PL9,PF04616,GH43
645951829	Ruminococcus flavefaciens FD-1	Firmicutes	2225	69.57	PF01095,GH5,CE12,GH105,PF00657,PF07470,PL1,PF13229,CE8,GH95,GH106,PF13472,PF13524,PL9,PF04616,GH43
643348560	Klebsiella pneumoniae 342	Proteobacteria	4134	69.57	PF01095,GH5,CE12,GH28,GH105,PF00657,PF00295,PF07470,PF12708,PF13229,CE8,PF03629,PF13472,PF13524,PF04616,GH43
640427137	Rhizobium etli CFN 42, DSM 11541	Proteobacteria	3962	69.57	GH5,GH28,GH105,PF00657,PF00295,PF07470,PF12708,PF13229,CE7,PF03629,PF13472,GH88,PF13524,PF04616,CE6,GH43
645058763	Clostridium papyrosolvens DSM 2782	Firmicutes	2914	65.22	PF01095,GH5,CE12,PF00657,PF13229,CE7,CE8,GH95,PF03629,PF13472,PF13524,PL9,PF04616,CE6,GH43
640069309	Clostridium thermocellum ATCC 27405	Firmicutes	2600	65.22	PF01095,GH5,CE12,GH28,PF00657,PL1,PF12708,PF13229,CE7,CE8,PF13472,PF13524,PL9,PF04616,GH43
644736323	Actinosynnema mirum 101, DSM 43827	Actinobacteria	4033	65.22	PF01095,GH5,CE12,PF00657,PL1,PF13229,CE7,CE8,GH95,GH106,PF13472,PF13524,PL9,PF04616,GH43
648028053	Spirochaeta thermophila DSM 6192	Spirochaetes	1623	60.87	GH5,GH28,GH105,PF00295,PF07470,PL1,PF12708,PF13229,CE7,GH95,PF03629,PF13524,PF04616,GH43
643886107	Bryantella formatexigens I-52, DSM 14469	Firmicutes	2371	56.52	GH5,PF00657,PF07470,PF13229,CE7,PF03629,GH106,PF13472,GH88,PF13524,PL9,PF04616,GH43
639633005	Arthrobacter aurescens TC1	Actinobacteria	2865	56.52	PF01095,GH5,GH28,PF00657,PL1,PF13229,CE7,CE8,GH95,PF13472,PF13524,PF04616,GH43
640753002	Alkaliphilus metalliredigens QYMF	Firmicutes	3108	56.52	GH5,GH28,GH105,PF00657,PF00295,PF07470,PF12708,PF03629,PF13472,PF13524,PF04616,CE6,GH43
646311968	Xylanimonas cellulosilytica DSM 15894	Actinobacteria	2054	52.17	GH5,GH28,GH105,PF00657,PF00295,PF07470,CE7,GH95,PF13472,PF13524,PF04616,GH43
646564520	Cellulomonas flavigena 134, DSM 20109	Actinobacteria	2403	52.17	GH5,GH105,PF00657,PF07470,PF13229,CE7,GH95,PF13472,PF13524,PL9,PF04616,GH43
650377919	Butyrivibrio fibrisolvens 16/4	Firmicutes	1677	47.83	GH5,CE12,PF00657,PF13229,GH95,GH106,PF13472,PF13524,PL9,PF04616,GH43
643348543	Dictyoglomus turgidum DSM 6724	Dictyoglomi	1362	47.83	PF01095,GH5,GH28,PF00295,PL1,CE7,CE8,GH106,PF13524,PF04616,GH43
637000087	Cytophaga hutchinsonii ATCC 33406	Bacteroidetes	2390	47.83	GH5,PF00657,PL1,PF13229,PF03629,PF13472,PF13524,PL9,PF04616,CE6,GH43
639279301	Agrobacterium tumefaciens C58-Cereon	Proteobacteria	3433	47.83	GH5,GH28,GH105,PF00657,PF00295,PF07470,PF12708,PF13229,CE7,PF13472,PF13524
637000319	Thermobifida fusca YX	Actinobacteria	2083	43.48	GH5,PF00657,PL1,CE7,GH95,GH106,PF13472,PF13524,PF04616,GH43
646311963	Thermomonospora curvata DSM 43183	Actinobacteria	2951	43.48	GH5,PF00657,PL1,PF12708,PF13229,CE7,PF13472,PF13524,PF04616,GH43
637000234	Rhodococcus jostii RHA1	Actinobacteria	4670	43.48	GH5,PF00657,PF07470,PF12708,CE7,PF13472,GH88,PF13524,PF04616,GH43
649989949	Eubacterium cellulosolvens 6	Firmicutes	1806	39.13	GH5,CE12,PF00657,PF13229,PF13472,PF13524,PL9,PF04616,GH43
643348537	Desulfitobacterium hafniense DCB-2	Firmicutes	3237	39.13	CE12,PF00657,PF13229,CE7,PF03629,PF13472,PF13524,PL9,CE6
643692004	Azotobacter vinelandii DJ, ATCC BAA-1303	Proteobacteria	3711	39.13	GH5,CE12,PF00657,PF12708,PF13229,CE7,PF13472,PF13524,PL9
643348536	Desulfatibacillum alkenivorans AK-01	Proteobacteria	3522	39.13	GH105,PF00657,PF07470,PF13229,CE8,PF13472,GH88,PF13524,PL9
642555144	Nostoc punctiforme PCC 73102	Cyanobacteria	4284	39.13	GH5,PF00657,PF13229,CE7,PF13472,PF13524,PL9,PF04616,GH43
644736347	Cupriavidus taiwanensis LMG 19424	Proteobacteria	4069	34.78	GH5,CE12,PF00657,PL1,PF13229,CE7,PF13472,PF13524
637000159	Mesorhizobium loti MAFF303099	Proteobacteria	4408	34.78	GH5,CE12,PF00657,PF12708,PF13229,CE7,PF13472,PF13524
641522606	Beijerinckia indica indica ATCC 9039	Proteobacteria	2689	30.43	GH5,PF00657,CE7,PF03629,PF13472,PF13524,CE6
637000143	Lactobacillus salivarius salivarius UCC118	Firmicutes	1188	30.43	GH5,CE12,PF00657,GH95,PF13472,PF13524,GH43
640427131	Pseudomonas mendocina ymp	Proteobacteria	3628	30.43	GH5,CE12,PF00657,PF13229,PF13472,PF13524,PL9
639633051	Polaromonas naphthalenivorans CJ2	Proteobacteria	3515	30.43	CE12,PF00657,PF13229,CE7,PF13472,PF13524,PL9
639633048	Paracoccus denitrificans PD1222	Proteobacteria	3384	30.43	CE12,PF00657,PF12708,PF13229,CE7,PF13472,PF13524
637000115	Frankia alni ACN14a	Actinobacteria	3272	30.43	PF00657,PF13229,CE7,PF13472,PF13524,PF04616,GH43
643348585	Thioalkalivibrio sp. HL-EbGR7	Proteobacteria	2500	30.43	CE12,PF00657,PF13229,CE7,PF13472,PF13524,PL9
638154508	Methanosarcina acetivorans C2A	Euryarchaeota	2964	30.43	GH28,PF12708,PF13229,CE7,CE8,PF13524,PL9
640753051	Ensifer medicae WSM419	Proteobacteria	4205	30.43	GH5,PF00657,PL1,PF13472,PF13524,PF04616,GH43
637000197	Nitrosospira multiformis ATCC 25196	Proteobacteria	2106	30.43	GH5,PF00657,PF13229,CE7,PF13472,GH88,PF13524
637000235	Rhodoferax ferrireducens T118	Proteobacteria	3181	26.09	GH5,PF00657,PF13229,CE7,PF13472,PF13524
640753040	Parvibaculum lavamentivorans DS-1	Proteobacteria	2663	26.09	GH5,PF00657,PF13229,CE7,PF13472,PF13524
637000074	Chromobacterium violaceum ATCC 12472	Proteobacteria	3114	26.09	GH5,CE12,PF00657,CE7,PF13472,PF13524
642555129	Geobacter bemidjiensis Bem, DSM 16622	Proteobacteria	2860	26.09	GH5,PF00657,PF12708,PF13229,PF13472,PF13524
637000324	Thiobacillus denitrificans ATCC 25259	Proteobacteria	2118	26.09	CE12,PF00657,PF13229,PF13472,PF13524,PL9
640427128	Pelotomaculum thermopropionicum SI	Firmicutes	2150	26.09	PF00657,PF13229,CE7,PF13472,PF13524,PL9
637000161	Methanococcoides burtonii DSM 6242	Euryarchaeota	1709	26.09	GH105,PF13229,CE7,CE8,PF13524,PL9
637000004	Alcanivorax borkumensis SK2	Proteobacteria	2129	26.09	CE12,PF00657,PF13229,CE7,PF13472,PF13524
643348570	Rhodobacter sphaeroides KD131	Proteobacteria	3067	26.09	GH5,PF00657,PF13229,PF13472,PF13524,PL9
641522622	Cyanothece sp. BH68, ATCC 51142	Cyanobacteria	3340	26.09	PF00657,PF07470,CE7,PF13472,GH88,PF13524
641228485	Chloroflexus aurantiacus J-10-fl	Chloroflexi	2814	26.09	GH5,PF00657,PF13229,CE7,PF13472,PF13524
639633037	Marinobacter aquaeolei VT8	Proteobacteria	3206	26.09	CE12,PF00657,PF13229,CE7,PF13472,PF13524
639633001	Acidothermus cellulolyticus 11B	Actinobacteria	1511	21.74	GH5,CE7,PF13472,PF13524,GH43
643348541	Acidovorax ebreus TPSY	Proteobacteria	2738	21.74	PF00657,PF13229,PF13472,PF13524,PL9
637000316	Syntrophomonas wolfei Goettingen, DSM 2245B	Firmicutes	1999	21.74	GH5,CE12,PF00657,PF13472,PF13524
639633062	Streptococcus thermophilus LMD-9	Firmicutes	942	21.74	GH5,PF00657,GH106,PF13472,PF13524
641228511	Thermotoga lettingae TMO	Thermotogae	1384	21.74	GH5,PL1,CE7,GH106,PF13524
640069318	Methanoculleus marisnigri JR1, DSM 1498	Euryarchaeota	1694	21.74	PF12708,PF13229,CE7,PF13524,PL9
637000356	Zymomonas mobilis mobilis ZM4	Proteobacteria	1137	21.74	GH5,PF00657,CE7,PF13472,PF13524
637000005	Alkalilimnicola ehrlichei MLHE-1	Proteobacteria	2306	21.74	CE12,PF00657,PF13229,PF13472,PF13524
639633007	Azoarcus sp. BH72	Proteobacteria	3097	21.74	GH5,PF00657,PF13229,PF13472,PF13524
641228476	Azorhizobium caulinodans ORS 571	Proteobacteria	3296	21.74	GH5,PF00657,CE7,PF13472,PF13524
645058871	Comamonas testosteroni KF-1	Proteobacteria	3618	21.74	CE12,PF00657,CE7,PF13472,PF13524
643348565	Methylocella silvestris BL2, DSM 15510	Proteobacteria	2770	21.74	PF00657,PF12708,CE7,PF13472,PF13524
637000192	Nitrobacter hamburgensis X14	Proteobacteria	3123	21.74	PF00657,PF12708,PF13229,PF13472,PF13524
644736350	Desulfomicrobium baculatum X, DSM 4028	Proteobacteria	2458	17.39	PF00657,GH106,PF13472,PF13524
637000317	Syntrophus aciditrophicus SB	Proteobacteria	2187	17.39	PL1,PF13229,CE7,PF13524
637000241	Rhodospirillum rubrum S1, ATCC 11170	Proteobacteria	2758	17.39	PF00657,PF12708,PF13472,PF13524
637000094	Desulfotalea psychrophila LSv54	Proteobacteria	2075	17.39	GH5,PF00657,PF13472,PF13524
639633036	Magnetococcus sp. MC-1	Proteobacteria	2481	17.39	CE7,PF13472,PF13524,GH43
637000308	Synechococcus elongatus PCC 7942	Cyanobacteria	1817	17.39	PF00657,CE7,PF13472,PF13524
643692030	Persephonella marina EX-H1	Aquificae	1408	17.39	PF13229,CE7,PF13524,PL9
637000194	Nitrosococcus oceani C-107, ATCC 19707	Proteobacteria	2285	17.39	PF00657,CE7,PF13472,PF13524
644736321	Acetobacter pasteurianus IFO 3283-01	Proteobacteria	1953	17.39	PF00657,CE7,PF13472,PF13524
637000195	Nitrosomonas europaea ATCC 19718	Proteobacteria	1965	17.39	PF00657,PF13472,GH88,PF13524
638154513	Pyrobaculum aerophilum IM2	Crenarchaeota	1246	17.39	GH5,PF13229,CE7,PF13524
640069319	Methylibium petroleiphilum PM1	Proteobacteria	3155	17.39	PF00657,CE7,PF13472,PF13524
637000163	Methanosphaera stadtmanae DSM 3091	Euryarchaeota	1018	17.39	PF13229,CE7,PF13524,PL9
637000310	Prochlorococcus sp. CC9605	Cyanobacteria	1443	17.39	PF00657,CE7,PF13472,PF13524
644736405	Slackia heliotrinireducens RHS 1, DSM 20476	Actinobacteria	1587	17.39	GH5,PF00657,CE7,PF13472
646311960	Sulfurospirillum deleyianum DSM 6946	Proteobacteria	1439	13.04	PF00657,PF13472,PF13524
638154514	Pyrococcus abyssi GE5	Euryarchaeota	1424	13.04	GH5,CE7,PF13524
640069310	Desulfotomaculum reducens MI-1	Firmicutes	2440	13.04	PF00657,PF13472,PF13524
640427121	Methanobrevibacter smithii PS, ATCC 35061	Euryarchaeota	1172	13.04	PF13229,PF13524,PL9
637000325	Thiomicrospira crunogena XCL-2	Proteobacteria	1656	13.04	CE12,PF00657,PF13472
644736349	Desulfohalobium retbaense HR100, DSM 5692	Proteobacteria	1819	13.04	PF00657,PF13472,PF13524
638154502	Archaeoglobus fulgidus VC-16, DSM 4304	Euryarchaeota	1795	8.7	PF13229,PF13524
637000326	Sulfurimonas denitrificans DSM 1251	Proteobacteria	1357	8.7	PF13229,PF13524
643348501	Acidithiobacillus ferrooxidans ATCC 23270	Proteobacteria	1847	8.7	CE7,PF13524
640427120	Metallosphaera sedula DSM 5348	Crenarchaeota	1334	8.7	CE7,PF13524
644736322	Acidimicrobium ferrooxidans ICP, DSM 10331	Actinobacteria	1267	8.7	GH5,PF13524
641228499	Nitrosopumilus maritimus SCM1	Thaumarchaeota	993	8.7	PF13472,PF13524
637000089	Dehalococcoides ethenogenes 195	Chloroflexi	887	4.35	PF13524
638154507	Methanopyrus kandleri AV19	Euryarchaeota	1053	4.35	PF13524
640069317	Methanocorpusculum labreanum Z	Euryarchaeota	1107	4.35	PF13524
643692029	Nautilia profundicola Am-H	Proteobacteria	1045	4.35	PF13524
638154517	Sulfolobus acidocaldarius DSM 639	Crenarchaeota	1374	4.35	PF13524
640069314	Hyperthermus butylicus DSM 5456	Crenarchaeota	918	4.35	PF13524
644736385	Methanocaldococcus fervens AG86	Euryarchaeota	1237	4.35	PF13524
642555114	Candidatus Amoebophilus asiaticus 5a2	Bacteroidetes	781	0

## Sheet: Table S4 (M4)
OID	Name	Phylum	Number of protein family annotations	Completeness score	Annotations
650377919	Butyrivibrio fibrisolvens 16/4	Firmicutes	1677	100	PF01055,GH5,GH31,PF02836,PF01915,PF00933,PF00703,GH2,PF14310,GH3,PF02837,PF02065,GH36,GH43,PF04616,PF07859,CE10,PF00150,GH32,PF02449,GH42,PF00135,PF13802,GH35,GH106
649633022	Caldicellulosiruptor hydrothermalis 108	Firmicutes	1941	100	PF01055,GH5,GH31,PF02836,PF01915,PF00933,PF00703,GH2,PF14310,GH3,PF02837,PF02065,GH36,GH43,PF04616,PF07859,CE10,PF00150,GH32,PF02449,GH42,PF00135,PF13802,GH35,GH106
643886107	Bryantella formatexigens I-52, DSM 14469	Firmicutes	2371	100	PF01055,GH5,GH31,PF02836,PF01915,PF00933,PF00703,GH2,PF14310,GH3,PF02837,PF02065,GH36,GH43,PF04616,PF07859,CE10,PF00150,GH32,PF02449,GH42,PF00135,PF13802,GH35,GH106
648028013	Caldicellulosiruptor obsidiansis OB47	Firmicutes	1759	100	PF01055,GH5,GH31,PF02836,PF01915,PF00933,PF00703,GH2,PF14310,GH3,PF02837,PF02065,GH36,GH43,PF04616,PF07859,CE10,PF00150,GH32,PF02449,GH42,PF00135,PF13802,GH35,GH106
648028006	Amycolatopsis mediterranei U32	Actinobacteria	5326	100	PF01055,GH5,GH31,PF02836,PF01915,PF00933,PF00703,GH2,PF14310,GH3,PF02837,PF02065,GH36,GH43,PF04616,PF07859,CE10,PF00150,GH32,PF02449,GH42,PF00135,PF13802,GH35,GH106
648028016	Clostridium cellulovorans 743B, ATCC 35296	Firmicutes	3064	100	PF01055,GH5,GH31,PF02836,PF01915,PF00933,PF00703,GH2,PF14310,GH3,PF02837,PF02065,GH36,GH43,PF04616,PF07859,CE10,PF00150,GH32,PF02449,GH42,PF00135,PF13802,GH35,GH106
643886111	Bacteroides cellulosilyticus DSM 14838	Bacteroidetes	3458	100	PF01055,GH5,GH31,PF02836,PF01915,PF00933,PF00703,GH2,PF14310,GH3,PF02837,PF02065,GH36,GH43,PF04616,PF07859,CE10,PF00150,GH32,PF02449,GH42,PF00135,PF13802,GH35,GH106
649633024	Caldicellulosiruptor kronotskyensis 2002	Firmicutes	2017	100	PF01055,GH5,GH31,PF02836,PF01915,PF00933,PF00703,GH2,PF14310,GH3,PF02837,PF02065,GH36,GH43,PF04616,PF07859,CE10,PF00150,GH32,PF02449,GH42,PF00135,PF13802,GH35,GH106
645058856	Streptomyces lividans TK24	Actinobacteria	4584	100	PF01055,GH5,GH31,PF02836,PF01915,PF00933,PF00703,GH2,PF14310,GH3,PF02837,PF02065,GH36,GH43,PF04616,PF07859,CE10,PF00150,GH32,PF02449,GH42,PF00135,PF13802,GH35,GH106
649633025	Caldicellulosiruptor owensensis OL	Firmicutes	1679	100	PF01055,GH5,GH31,PF02836,PF01915,PF00933,PF00703,GH2,PF14310,GH3,PF02837,PF02065,GH36,GH43,PF04616,PF07859,CE10,PF00150,GH32,PF02449,GH42,PF00135,PF13802,GH35,GH106
644736323	Actinosynnema mirum 101, DSM 43827	Actinobacteria	4033	100	PF01055,GH5,GH31,PF02836,PF01915,PF00933,PF00703,GH2,PF14310,GH3,PF02837,PF02065,GH36,GH43,PF04616,PF07859,CE10,PF00150,GH32,PF02449,GH42,PF00135,PF13802,GH35,GH106
645058763	Clostridium papyrosolvens DSM 2782	Firmicutes	2914	96	PF01055,GH5,GH31,PF02836,PF01915,PF00933,PF00703,GH2,PF14310,GH3,PF02837,PF02065,GH36,GH43,PF04616,PF07859,CE10,PF00150,GH32,PF02449,GH42,PF00135,PF13802,GH35
647000229	Cellulosilyticum lentocellum RHM5, DSM 5427	Firmicutes	2764	96	PF01055,GH5,GH31,PF02836,PF01915,PF00933,PF00703,GH2,PF14310,GH3,PF02837,PF02065,GH36,GH43,PF04616,PF07859,CE10,PF00150,GH32,PF02449,GH42,PF00135,PF13802,GH35
643692002	Caldicellulosiruptor bescii Z-1320, DSM 6725	Firmicutes	2053	96	PF01055,GH5,GH31,PF02836,PF01915,PF00933,PF00703,GH2,PF14310,GH3,PF02837,PF02065,GH36,GH43,PF04616,PF07859,CE10,PF00150,GH32,PF02449,GH42,PF13802,GH35,GH106
640427106	Caldicellulosiruptor saccharolyticus DSM 8903	Firmicutes	2064	96	PF01055,GH5,GH31,PF02836,PF01915,PF00933,PF00703,GH2,PF14310,GH3,PF02837,PF02065,GH36,GH43,PF04616,PF07859,CE10,PF00150,GH32,PF02449,GH42,PF13802,GH35,GH106
643348528	Clostridium cellulolyticum H10	Firmicutes	2596	96	PF01055,GH5,GH31,PF02836,PF01915,PF00933,PF00703,GH2,PF14310,GH3,PF02837,PF02065,GH36,GH43,PF04616,PF07859,CE10,PF00150,GH32,PF02449,GH42,PF00135,PF13802,GH106
637000249	Saccharophagus degradans 2-40	Proteobacteria	3257	96	PF01055,GH5,GH31,PF02836,PF01915,PF00933,PF00703,GH2,PF14310,GH3,PF02837,PF02065,GH36,GH43,PF04616,PF07859,CE10,PF00150,GH32,PF02449,GH42,PF00135,GH35,GH106
646311968	Xylanimonas cellulosilytica DSM 15894	Actinobacteria	2054	92	PF01055,GH5,GH31,PF02836,PF01915,PF00933,PF00703,GH2,PF14310,GH3,PF02837,PF02065,GH36,GH43,PF04616,PF07859,CE10,PF00150,PF02449,GH42,PF00135,PF13802,GH35
642555119	Cellvibrio japonicus Ueda107	Proteobacteria	3074	92	PF01055,GH5,GH31,PF02836,PF01915,PF00933,PF00703,GH2,GH3,PF02837,PF02065,GH36,GH43,PF04616,PF07859,CE10,PF00150,PF02449,GH42,PF00135,PF13802,GH35,GH106
645951829	Ruminococcus flavefaciens FD-1	Firmicutes	2225	92	PF01055,GH5,GH31,PF02836,PF01915,PF00933,PF00703,GH2,PF14310,GH3,PF02837,PF02065,GH36,GH43,PF04616,PF07859,CE10,PF00150,GH32,PF02449,GH42,PF13802,GH106
649633023	Caldicellulosiruptor kristjanssonii 177R1B, DSM 12137	Firmicutes	1881	92	PF01055,GH5,GH31,PF02836,PF01915,PF00933,PF00703,GH2,PF14310,GH3,PF02837,PF02065,GH36,GH43,PF07859,CE10,PF00150,GH32,PF02449,GH42,PF13802,GH35,GH106
641228486	Clostridium phytofermentans ISDg	Firmicutes	2593	92	PF01055,GH5,GH31,PF02836,PF01915,PF00933,PF00703,GH2,PF14310,GH3,PF02837,PF02065,GH36,GH43,PF04616,PF07859,CE10,PF00150,GH32,PF02449,GH42,PF13802,GH106
643348560	Klebsiella pneumoniae 342	Proteobacteria	4134	92	PF01055,GH5,GH31,PF02836,PF01915,PF00933,PF00703,GH2,PF14310,GH3,PF02837,PF02065,GH36,GH43,PF04616,PF07859,CE10,GH32,PF02449,GH42,PF00135,PF13802,GH35
639633005	Arthrobacter aurescens TC1	Actinobacteria	2865	92	PF01055,GH5,GH31,PF02836,PF01915,PF00933,PF00703,GH2,PF14310,GH3,PF02837,PF02065,GH36,GH43,PF04616,PF07859,CE10,GH32,PF02449,GH42,PF00135,PF13802,GH35
649989918	Caldicellulosiruptor lactoaceticus 6A, DSM 9545	Firmicutes	1850	88	PF01055,GH5,GH31,PF02836,PF01915,PF00933,PF00703,GH2,PF14310,GH3,PF02837,PF02065,GH36,PF07859,CE10,PF00150,GH32,PF02449,GH42,PF13802,GH35,GH106
643348543	Dictyoglomus turgidum DSM 6724	Dictyoglomi	1362	88	PF01055,GH5,GH31,PF02836,PF01915,PF00933,PF00703,GH2,PF14310,GH3,PF02837,PF02065,GH36,GH43,PF04616,CE10,PF00150,GH32,PF02449,GH42,PF13802,GH106
641228511	Thermotoga lettingae TMO	Thermotogae	1384	88	PF01055,GH5,GH31,PF02836,PF01915,PF00933,PF00703,GH2,PF14310,GH3,PF02837,PF02065,GH36,PF07859,CE10,PF00150,GH32,PF02449,GH42,PF00135,GH35,GH106
637000319	Thermobifida fusca YX	Actinobacteria	2083	84	PF01055,GH5,GH31,PF01915,PF00933,PF00703,GH2,PF14310,GH3,PF02837,GH36,GH43,PF04616,PF07859,CE10,PF00150,PF02449,GH42,PF00135,PF13802,GH106
649633094	Ruminococcus albus 7	Firmicutes	2237	84	PF01055,GH5,GH31,PF02836,PF01915,PF00933,PF00703,GH2,PF14310,GH3,PF02837,PF02065,GH36,GH43,PF04616,PF07859,CE10,PF00150,GH32,PF00135,PF13802
647000309	Ruminococcus albus 8	Firmicutes	2207	84	PF01055,GH5,GH31,PF02836,PF01915,PF00933,PF00703,GH2,PF14310,GH3,PF02837,PF02065,GH36,GH43,PF04616,PF07859,CE10,PF00150,PF00135,PF13802,GH106
641228509	Sorangium cellulosum So ce 56	Proteobacteria	4985	84	PF01055,GH5,GH31,PF02836,PF01915,PF00933,GH2,PF14310,GH3,PF02837,GH43,PF04616,PF07859,CE10,PF00150,GH32,PF02449,GH42,PF00135,PF13802,GH35
644736410	Teredinibacter turnerae T7901	Proteobacteria	3255	80	PF01055,GH5,GH31,PF02836,PF01915,PF00933,PF00703,GH2,PF14310,GH3,PF02837,PF02065,GH36,GH43,PF04616,CE10,PF00150,PF02449,GH42,GH35
649989949	Eubacterium cellulosolvens 6	Firmicutes	1806	80	GH5,GH31,PF02836,PF01915,PF00933,PF00703,GH2,PF14310,GH3,PF02837,PF02065,GH36,GH43,PF04616,PF07859,CE10,PF00150,GH32,GH42,PF00135
648028053	Spirochaeta thermophila DSM 6192	Spirochaetes	1623	80	PF01055,GH5,GH31,PF02836,PF01915,PF00933,PF00703,GH2,PF14310,GH3,PF02837,PF02065,GH36,GH43,PF04616,PF00150,GH32,PF02449,GH42,PF13802
641228485	Chloroflexus aurantiacus J-10-fl	Chloroflexi	2814	80	PF01055,GH5,GH31,PF02836,PF01915,PF00933,PF00703,GH2,PF14310,GH3,PF02837,GH36,PF07859,CE10,PF00150,GH32,PF02449,GH42,PF13802,GH35
646564520	Cellulomonas flavigena 134, DSM 20109	Actinobacteria	2403	72	PF01055,GH5,GH31,PF01915,PF00933,PF14310,GH3,PF02065,GH36,GH43,PF04616,PF07859,CE10,PF00150,GH32,PF02449,GH42,PF00135
637000076	Clostridium acetobutylicum ATCC 824	Firmicutes	2710	72	PF01055,GH5,GH31,PF01915,PF00933,GH3,GH36,GH43,PF04616,PF07859,CE10,PF00150,GH32,PF02449,GH42,PF00135,PF13802,GH35
640427137	Rhizobium etli CFN 42, DSM 11541	Proteobacteria	3962	68	GH5,PF02836,PF01915,PF00933,PF00703,GH2,PF14310,GH3,PF02837,GH43,PF04616,PF07859,CE10,PF00150,GH32,PF02449,GH42
642555144	Nostoc punctiforme PCC 73102	Cyanobacteria	4284	60	PF01055,GH5,GH31,PF02836,PF00933,GH2,GH3,PF02837,GH36,GH43,PF04616,PF07859,CE10,PF00135,PF13802
648276600	Acetivibrio cellulolyticus CD2, DSM 1870	Firmicutes	3500	68	GH5,PF02836,PF01915,PF00933,PF00703,GH2,PF14310,GH3,PF02837,GH43,PF04616,PF07859,CE10,PF00150,GH32,GH42,PF00135
646311927	Fibrobacter succinogenes subsp. succinogenes S85	Fibrobacteres	1835	64	GH5,PF02836,PF01915,PF00933,PF00703,GH2,GH3,PF02837,PF02065,GH36,GH43,PF04616,PF07859,CE10,PF00150,GH32
640069309	Clostridium thermocellum ATCC 27405	Firmicutes	2600	60	GH5,PF02836,PF01915,PF00933,PF00703,GH2,PF14310,GH3,PF02837,GH43,PF04616,PF07859,CE10,PF00150,GH32
637000087	Cytophaga hutchinsonii ATCC 33406	Bacteroidetes	2390	56	PF01055,GH5,GH31,PF01915,PF00933,PF14310,GH3,GH43,PF04616,PF07859,CE10,PF00150,PF00135,PF13802
637000143	Lactobacillus salivarius salivarius UCC118	Firmicutes	1188	56	PF01055,GH5,PF02836,PF00933,PF00703,GH2,GH3,PF02837,PF02065,GH36,GH43,PF07859,CE10,GH32
644736405	Slackia heliotrinireducens RHS 1, DSM 20476	Actinobacteria	1587	56	GH5,GH31,PF02836,PF01915,PF00933,GH2,PF14310,GH3,PF02837,PF02065,GH36,PF07859,CE10,PF00135
637000234	Rhodococcus jostii RHA1	Actinobacteria	4670	48	GH5,PF01915,PF00933,GH2,PF14310,GH3,GH43,PF04616,PF07859,CE10,PF00150,PF00135
640753051	Ensifer medicae WSM419	Proteobacteria	4205	44	GH5,PF02836,PF00933,PF00703,GH2,GH3,PF02837,GH43,PF04616,PF07859,CE10
646311963	Thermomonospora curvata DSM 43183	Actinobacteria	2951	40	GH5,PF01915,PF00933,GH3,GH43,PF04616,PF07859,CE10,PF00150,PF00135
640753040	Parvibaculum lavamentivorans DS-1	Proteobacteria	2663	40	GH5,PF00933,GH3,PF07859,CE10,PF00150,PF02449,GH42,PF00135,GH35
640427131	Pseudomonas mendocina ymp	Proteobacteria	3628	40	GH5,PF01915,PF00933,PF14310,GH3,PF07859,CE10,PF00150,PF02449,GH42
643692004	Azotobacter vinelandii DJ, ATCC BAA-1303	Proteobacteria	3711	40	GH5,PF00933,GH3,PF02065,GH36,PF07859,CE10,PF00150,GH32,GH42
637000115	Frankia alni ACN14a	Actinobacteria	3272	40	PF00933,GH3,PF02065,GH36,GH43,PF04616,PF07859,CE10,GH32,PF00135
639279301	Agrobacterium tumefaciens C58-Cereon	Proteobacteria	3433	40	PF01055,GH5,GH31,PF00933,PF00703,GH2,GH3,PF07859,CE10,GH32
637000197	Nitrosospira multiformis ATCC 25196	Proteobacteria	2106	40	GH5,PF02836,PF00933,GH2,GH3,PF02837,PF07859,CE10,PF00150,PF00135
639633001	Acidothermus cellulolyticus 11B	Actinobacteria	1511	36	GH5,PF01915,PF00933,PF14310,GH3,GH43,CE10,PF00150,GH32
637000235	Rhodoferax ferrireducens T118	Proteobacteria	3181	36	GH5,PF01915,PF00933,GH3,PF07859,CE10,PF00150,GH42,PF00135
639633007	Azoarcus sp. BH72	Proteobacteria	3097	36	GH5,PF02836,PF00933,GH2,GH3,PF07859,CE10,PF00150,PF00135
641228476	Azorhizobium caulinodans ORS 571	Proteobacteria	3296	36	GH5,PF02836,PF00933,GH2,GH3,PF07859,CE10,PF00150,PF00135
637000356	Zymomonas mobilis mobilis ZM4	Proteobacteria	1137	32	GH5,PF00933,GH3,CE10,GH32,PF02449,GH42,GH35
641522606	Beijerinckia indica indica ATCC 9039	Proteobacteria	2689	28	GH5,PF00933,GH3,PF07859,CE10,PF00150,GH32
643348537	Desulfitobacterium hafniense DCB-2	Firmicutes	3237	28	PF00933,PF00703,GH2,GH3,PF07859,CE10,PF00135
637000241	Rhodospirillum rubrum S1, ATCC 11170	Proteobacteria	2758	28	PF01915,PF00933,PF14310,GH3,PF07859,CE10,PF00135
639633062	Streptococcus thermophilus LMD-9	Firmicutes	942	28	GH5,PF02836,PF00703,GH2,PF02837,GH32,GH106
637000159	Mesorhizobium loti MAFF303099	Proteobacteria	4408	28	GH5,PF00933,GH3,PF07859,CE10,PF00150,PF00135
641522622	Cyanothece sp. BH68, ATCC 51142	Cyanobacteria	3340	28	GH31,PF00933,GH3,GH36,PF07859,CE10,PF00135
643348565	Methylocella silvestris BL2, DSM 15510	Proteobacteria	2770	28	PF01915,PF00933,PF14310,GH3,PF07859,CE10,PF00135
637000074	Chromobacterium violaceum ATCC 12472	Proteobacteria	3114	24	GH5,PF00933,GH3,PF07859,CE10,PF00135
638154514	Pyrococcus abyssi GE5	Euryarchaeota	1424	24	GH5,CE10,PF00150,PF02449,GH42,GH35
640753002	Alkaliphilus metalliredigens QYMF	Firmicutes	3108	24	GH5,PF00933,GH3,GH43,PF04616,CE10
640427120	Metallosphaera sedula DSM 5348	Crenarchaeota	1334	24	PF01055,GH31,PF07859,CE10,PF00135,PF13802
638154517	Sulfolobus acidocaldarius DSM 639	Crenarchaeota	1374	24	PF01055,GH31,PF07859,CE10,PF00135,PF13802
644736347	Cupriavidus taiwanensis LMG 19424	Proteobacteria	4069	24	GH5,PF00933,GH3,PF07859,CE10,PF00135
638154513	Pyrobaculum aerophilum IM2	Crenarchaeota	1246	24	PF01055,GH5,GH31,CE10,PF13802,GH35
644736350	Desulfomicrobium baculatum X, DSM 4028	Proteobacteria	2458	20	PF00933,GH3,PF02449,GH42,GH106
643348541	Acidovorax ebreus TPSY	Proteobacteria	2738	20	PF00933,GH3,PF07859,CE10,PF00135
639633036	Magnetococcus sp. MC-1	Proteobacteria	2481	20	PF00933,GH3,GH43,CE10,GH32
639633051	Polaromonas naphthalenivorans CJ2	Proteobacteria	3515	20	PF00933,GH3,PF07859,CE10,PF00135
637000004	Alcanivorax borkumensis SK2	Proteobacteria	2129	20	PF00933,GH3,PF07859,CE10,PF00135
643348570	Rhodobacter sphaeroides KD131	Proteobacteria	3067	20	GH5,PF00933,GH3,PF07859,CE10
645058871	Comamonas testosteroni KF-1	Proteobacteria	3618	20	PF00933,GH3,PF07859,CE10,PF00135
640069319	Methylibium petroleiphilum PM1	Proteobacteria	3155	20	PF00933,GH3,PF07859,CE10,PF00135
637000316	Syntrophomonas wolfei Goettingen, DSM 2245B	Firmicutes	1999	16	GH5,GH2,CE10,PF00150
640427128	Pelotomaculum thermopropionicum SI	Firmicutes	2150	16	PF01915,PF00933,GH3,CE10
643348501	Acidithiobacillus ferrooxidans ATCC 23270	Proteobacteria	1847	16	PF00933,GH3,PF07859,CE10
639633048	Paracoccus denitrificans PD1222	Proteobacteria	3384	16	PF00933,GH3,PF07859,CE10
643348536	Desulfatibacillum alkenivorans AK-01	Proteobacteria	3522	16	PF00933,GH3,PF07859,CE10
637000005	Alkalilimnicola ehrlichei MLHE-1	Proteobacteria	2306	16	PF00933,GH3,PF07859,CE10
637000194	Nitrosococcus oceani C-107, ATCC 19707	Proteobacteria	2285	16	PF00933,GH3,PF07859,CE10
644736322	Acidimicrobium ferrooxidans ICP, DSM 10331	Actinobacteria	1267	16	GH5,PF07859,CE10,PF00150
637000325	Thiomicrospira crunogena XCL-2	Proteobacteria	1656	16	PF00933,GH3,PF07859,CE10
642555129	Geobacter bemidjiensis Bem, DSM 16622	Proteobacteria	2860	12	GH5,PF02449,GH42
638154502	Archaeoglobus fulgidus VC-16, DSM 4304	Euryarchaeota	1795	12	PF07859,CE10,PF00135
637000324	Thiobacillus denitrificans ATCC 25259	Proteobacteria	2118	12	PF00933,GH3,CE10
637000317	Syntrophus aciditrophicus SB	Proteobacteria	2187	12	PF07859,CE10,PF00135
637000094	Desulfotalea psychrophila LSv54	Proteobacteria	2075	12	GH5,PF00933,GH3
637000308	Synechococcus elongatus PCC 7942	Cyanobacteria	1817	12	PF00933,GH3,CE10
643348585	Thioalkalivibrio sp. HL-EbGR7	Proteobacteria	2500	12	PF00933,GH3,CE10
644736321	Acetobacter pasteurianus IFO 3283-01	Proteobacteria	1953	12	PF07859,CE10,PF00135
637000195	Nitrosomonas europaea ATCC 19718	Proteobacteria	1965	12	PF00933,GH3,CE10
637000192	Nitrobacter hamburgensis X14	Proteobacteria	3123	12	PF00933,GH3,CE10
637000310	Prochlorococcus sp. CC9605	Cyanobacteria	1443	12	PF00933,GH3,CE10
646311960	Sulfurospirillum deleyianum DSM 6946	Proteobacteria	1439	8	PF00933,GH3
637000326	Sulfurimonas denitrificans DSM 1251	Proteobacteria	1357	8	PF00933,GH3
642555114	Candidatus Amoebophilus asiaticus 5a2	Bacteroidetes	781	8	PF00933,GH3
639633037	Marinobacter aquaeolei VT8	Proteobacteria	3206	8	PF07859,CE10
638154508	Methanosarcina acetivorans C2A	Euryarchaeota	2964	8	PF07859,CE10
644736349	Desulfohalobium retbaense HR100, DSM 5692	Proteobacteria	1819	8	PF00933,GH3
637000089	Dehalococcoides ethenogenes 195	Chloroflexi	887	4	CE10
640069318	Methanoculleus marisnigri JR1, DSM 1498	Euryarchaeota	1694	4	CE10
640069314	Hyperthermus butylicus DSM 5456	Crenarchaeota	918	4	CE10
637000163	Methanosphaera stadtmanae DSM 3091	Euryarchaeota	1018	4	CE10
638154507	Methanopyrus kandleri AV19	Euryarchaeota	1053	0
640069317	Methanocorpusculum labreanum Z	Euryarchaeota	1107	0
643692029	Nautilia profundicola Am-H	Proteobacteria	1045	0
637000161	Methanococcoides burtonii DSM 6242	Euryarchaeota	1709	0
640069310	Desulfotomaculum reducens MI-1	Firmicutes	2440	0
643692030	Persephonella marina EX-H1	Aquificae	1408	0
640427121	Methanobrevibacter smithii PS, ATCC 35061	Euryarchaeota	1172	0
644736385	Methanocaldococcus fervens AG86	Euryarchaeota	1237	0
641228499	Nitrosopumilus maritimus SCM1	Thaumarchaeota	993	0

## Sheet: Table S5 (M5)
OID	Name	Phylum	Number of protein family annotations	Completeness score	Annotations
640069309	Clostridium thermocellum ATCC 27405	Firmicutes	2600	100	PF00942,GH124,PF00404,CBM3,dockerin,cohesin,PF07591,PF13186,PF00963,CBM36,PF05593,PF07238,PF13403
648276600	Acetivibrio cellulolyticus CD2, DSM 1870	Firmicutes	3500	92.31	PF00942,GH124,PF00404,CBM3,dockerin,cohesin,PF07591,PF13186,PF00963,CBM36,PF05593,PF07238
645058763	Clostridium papyrosolvens DSM 2782	Firmicutes	2914	84.62	PF00942,GH124,PF00404,CBM3,dockerin,cohesin,PF13186,PF00963,CBM36,PF05593,PF07238
648028016	Clostridium cellulovorans 743B, ATCC 35296	Firmicutes	3064	84.62	PF00942,GH124,PF00404,CBM3,dockerin,cohesin,PF07591,PF13186,PF00963,PF05593,PF07238
643348528	Clostridium cellulolyticum H10	Firmicutes	2596	84.62	PF00942,GH124,PF00404,CBM3,dockerin,cohesin,PF13186,PF00963,CBM36,PF05593,PF07238
637000076	Clostridium acetobutylicum ATCC 824	Firmicutes	2710	69.23	PF00942,PF00404,CBM3,dockerin,cohesin,PF13186,PF00963,CBM36,PF07238
647000229	Cellulosilyticum lentocellum RHM5, DSM 5427	Firmicutes	2764	61.54	PF00942,PF00404,CBM3,cohesin,PF13186,PF00963,PF05593,PF07238
643692002	Caldicellulosiruptor bescii Z-1320, DSM 6725	Firmicutes	2053	53.85	PF00942,CBM3,PF07591,PF13186,CBM36,PF05593,PF07238
645951829	Ruminococcus flavefaciens FD-1	Firmicutes	2225	53.85	PF00942,GH124,CBM3,cohesin,PF13186,PF00963,CBM36
649633094	Ruminococcus albus 7	Firmicutes	2237	53.85	PF00942,GH124,CBM3,dockerin,PF07591,PF13186,PF05593
640427106	Caldicellulosiruptor saccharolyticus DSM 8903	Firmicutes	2064	53.85	PF00942,CBM3,PF07591,PF13186,CBM36,PF05593,PF07238
641228509	Sorangium cellulosum So ce 56	Proteobacteria	4985	53.85	PF00942,CBM3,PF07591,CBM36,PF05593,PF07238,PF13403
643348536	Desulfatibacillum alkenivorans AK-01	Proteobacteria	3522	53.85	cohesin,PF07591,PF13186,PF00963,PF05593,PF07238,PF13403
648028006	Amycolatopsis mediterranei U32	Actinobacteria	5326	46.15	PF00942,CBM3,PF07591,PF13186,CBM36,PF05593
649989949	Eubacterium cellulosolvens 6	Firmicutes	1806	46.15	PF00942,CBM3,PF13186,CBM36,PF05593,PF07238
649633024	Caldicellulosiruptor kronotskyensis 2002	Firmicutes	2017	46.15	PF00942,CBM3,PF13186,CBM36,PF05593,PF07238
648028013	Caldicellulosiruptor obsidiansis OB47	Firmicutes	1759	38.46	PF00942,CBM3,PF13186,PF05593,PF07238
644736410	Teredinibacter turnerae T7901	Proteobacteria	3255	38.46	PF00942,CBM3,PF13186,CBM36,PF07238
648028053	Spirochaeta thermophila DSM 6192	Spirochaetes	1623	38.46	PF00942,CBM3,PF13186,CBM36,PF07238
641228486	Clostridium phytofermentans ISDg	Firmicutes	2593	38.46	PF00942,CBM3,PF13186,CBM36,PF07238
647000309	Ruminococcus albus 8	Firmicutes	2207	38.46	PF00942,GH124,CBM3,dockerin,PF13186
645058856	Streptomyces lividans TK24	Actinobacteria	4584	38.46	PF00942,CBM3,PF07591,CBM36,PF05593
646564520	Cellulomonas flavigena 134, DSM 20109	Actinobacteria	2403	38.46	PF00942,CBM3,PF07591,CBM36,PF05593
644736323	Actinosynnema mirum 101, DSM 43827	Actinobacteria	4033	38.46	PF07591,PF13186,CBM36,PF05593,PF13403
649633023	Caldicellulosiruptor kristjanssonii 177R1B, DSM 12137	Firmicutes	1881	30.77	PF00942,CBM3,PF13186,PF07238
649989918	Caldicellulosiruptor lactoaceticus 6A, DSM 9545	Firmicutes	1850	30.77	PF00942,CBM3,PF13186,PF07238
639633001	Acidothermus cellulolyticus 11B	Actinobacteria	1511	30.77	PF00942,CBM3,CBM36,PF07238
642555129	Geobacter bemidjiensis Bem, DSM 16622	Proteobacteria	2860	30.77	cohesin,PF13186,PF00963,PF07238
637000161	Methanococcoides burtonii DSM 6242	Euryarchaeota	1709	30.77	cohesin,PF13186,PF00963,PF13403
638154508	Methanosarcina acetivorans C2A	Euryarchaeota	2964	30.77	cohesin,PF13186,PF00963,PF05593
650377919	Butyrivibrio fibrisolvens 16/4	Firmicutes	1677	23.08	PF13186,CBM36,PF07238
642555119	Cellvibrio japonicus Ueda107	Proteobacteria	3074	23.08	CBM36,PF05593,PF07238
646311927	Fibrobacter succinogenes subsp. succinogenes S85	Fibrobacteres	1835	23.08	PF13186,CBM36,PF07238
637000319	Thermobifida fusca YX	Actinobacteria	2083	23.08	PF00942,CBM3,PF07591
646311963	Thermomonospora curvata DSM 43183	Actinobacteria	2951	23.08	PF07591,PF13186,PF05593
649633025	Caldicellulosiruptor owensensis OL	Firmicutes	1679	23.08	PF13186,CBM36,PF07238
637000074	Chromobacterium violaceum ATCC 12472	Proteobacteria	3114	23.08	PF07591,PF05593,PF07238
638154502	Archaeoglobus fulgidus VC-16, DSM 4304	Euryarchaeota	1795	23.08	cohesin,PF13186,PF00963
643692004	Azotobacter vinelandii DJ, ATCC BAA-1303	Proteobacteria	3711	23.08	PF13186,PF07238,PF13403
640069310	Desulfotomaculum reducens MI-1	Firmicutes	2440	23.08	PF13186,PF07238,PF13403
643348570	Rhodobacter sphaeroides KD131	Proteobacteria	3067	23.08	PF13186,PF07238,PF13403
640753051	Ensifer medicae WSM419	Proteobacteria	4205	23.08	PF13186,PF07238,PF13403
640427137	Rhizobium etli CFN 42, DSM 11541	Proteobacteria	3962	23.08	PF13186,PF07238,PF13403
649633022	Caldicellulosiruptor hydrothermalis 108	Firmicutes	1941	15.38	PF13186,PF07238
643886111	Bacteroides cellulosilyticus DSM 14838	Bacteroidetes	3458	15.38	PF13186,CBM36
643348543	Dictyoglomus turgidum DSM 6724	Dictyoglomi	1362	15.38	PF13186,CBM36
637000249	Saccharophagus degradans 2-40	Proteobacteria	3257	15.38	CBM36,PF07238
641522606	Beijerinckia indica indica ATCC 9039	Proteobacteria	2689	15.38	PF13186,PF07238
643348537	Desulfitobacterium hafniense DCB-2	Firmicutes	3237	15.38	PF13186,PF07238
644736350	Desulfomicrobium baculatum X, DSM 4028	Proteobacteria	2458	15.38	PF13186,PF07238
637000316	Syntrophomonas wolfei Goettingen, DSM 2245B	Firmicutes	1999	15.38	PF13186,PF07238
646311960	Sulfurospirillum deleyianum DSM 6946	Proteobacteria	1439	15.38	PF13186,PF07238
643348560	Klebsiella pneumoniae 342	Proteobacteria	4134	15.38	PF13186,PF07238
637000317	Syntrophus aciditrophicus SB	Proteobacteria	2187	15.38	PF13186,PF07238
637000094	Desulfotalea psychrophila LSv54	Proteobacteria	2075	15.38	PF13186,PF07238
639633036	Magnetococcus sp. MC-1	Proteobacteria	2481	15.38	PF13186,PF07238
641228511	Thermotoga lettingae TMO	Thermotogae	1384	15.38	PF13186,PF07238
640427131	Pseudomonas mendocina ymp	Proteobacteria	3628	15.38	PF13186,PF07238
640427128	Pelotomaculum thermopropionicum SI	Firmicutes	2150	15.38	PF13186,PF07238
640753002	Alkaliphilus metalliredigens QYMF	Firmicutes	3108	15.38	PF13186,PF07238
639633051	Polaromonas naphthalenivorans CJ2	Proteobacteria	3515	15.38	PF13186,PF07238
639633048	Paracoccus denitrificans PD1222	Proteobacteria	3384	15.38	PF13186,PF13403
637000194	Nitrosococcus oceani C-107, ATCC 19707	Proteobacteria	2285	15.38	PF13186,PF07238
639633007	Azoarcus sp. BH72	Proteobacteria	3097	15.38	PF13186,PF07238
644736347	Cupriavidus taiwanensis LMG 19424	Proteobacteria	4069	15.38	PF13186,PF07238
637000159	Mesorhizobium loti MAFF303099	Proteobacteria	4408	15.38	PF05593,PF07238
644736321	Acetobacter pasteurianus IFO 3283-01	Proteobacteria	1953	15.38	PF13186,PF13403
643348565	Methylocella silvestris BL2, DSM 15510	Proteobacteria	2770	15.38	PF13186,PF07238
639633037	Marinobacter aquaeolei VT8	Proteobacteria	3206	15.38	PF05593,PF07238
637000197	Nitrosospira multiformis ATCC 25196	Proteobacteria	2106	15.38	PF05593,PF07238
644736349	Desulfohalobium retbaense HR100, DSM 5692	Proteobacteria	1819	15.38	PF13186,PF07238
644736405	Slackia heliotrinireducens RHS 1, DSM 20476	Actinobacteria	1587	15.38	PF13186,PF05593
643886107	Bryantella formatexigens I-52, DSM 14469	Firmicutes	2371	7.69	PF13186
637000087	Cytophaga hutchinsonii ATCC 33406	Bacteroidetes	2390	7.69	PF13186
637000089	Dehalococcoides ethenogenes 195	Chloroflexi	887	7.69	PF05593
638154507	Methanopyrus kandleri AV19	Euryarchaeota	1053	7.69	PF13186
637000235	Rhodoferax ferrireducens T118	Proteobacteria	3181	7.69	PF07238
640753040	Parvibaculum lavamentivorans DS-1	Proteobacteria	2663	7.69	PF07238
643348541	Acidovorax ebreus TPSY	Proteobacteria	2738	7.69	PF07238
637000324	Thiobacillus denitrificans ATCC 25259	Proteobacteria	2118	7.69	PF07238
640069317	Methanocorpusculum labreanum Z	Euryarchaeota	1107	7.69	PF13186
637000241	Rhodospirillum rubrum S1, ATCC 11170	Proteobacteria	2758	7.69	PF13186
639633062	Streptococcus thermophilus LMD-9	Firmicutes	942	7.69	PF13186
643692029	Nautilia profundicola Am-H	Proteobacteria	1045	7.69	PF07238
638154514	Pyrococcus abyssi GE5	Euryarchaeota	1424	7.69	PF13186
640069318	Methanoculleus marisnigri JR1, DSM 1498	Euryarchaeota	1694	7.69	PF13186
637000234	Rhodococcus jostii RHA1	Actinobacteria	4670	7.69	PF13186
639633005	Arthrobacter aurescens TC1	Actinobacteria	2865	7.69	PF05593
637000326	Sulfurimonas denitrificans DSM 1251	Proteobacteria	1357	7.69	PF13186
637000356	Zymomonas mobilis mobilis ZM4	Proteobacteria	1137	7.69	PF07238
637000308	Synechococcus elongatus PCC 7942	Cyanobacteria	1817	7.69	PF07238
643348501	Acidithiobacillus ferrooxidans ATCC 23270	Proteobacteria	1847	7.69	PF07238
640427120	Metallosphaera sedula DSM 5348	Crenarchaeota	1334	7.69	PF13186
643692030	Persephonella marina EX-H1	Aquificae	1408	7.69	PF07238
637000005	Alkalilimnicola ehrlichei MLHE-1	Proteobacteria	2306	7.69	PF07238
640427121	Methanobrevibacter smithii PS, ATCC 35061	Euryarchaeota	1172	7.69	PF13186
644736322	Acidimicrobium ferrooxidans ICP, DSM 10331	Actinobacteria	1267	7.69	PF07238
640069314	Hyperthermus butylicus DSM 5456	Crenarchaeota	918	7.69	PF13186
637000004	Alcanivorax borkumensis SK2	Proteobacteria	2129	7.69	PF07238
637000115	Frankia alni ACN14a	Actinobacteria	3272	7.69	PF13186
641228476	Azorhizobium caulinodans ORS 571	Proteobacteria	3296	7.69	PF07238
637000325	Thiomicrospira crunogena XCL-2	Proteobacteria	1656	7.69	PF07238
639279301	Agrobacterium tumefaciens C58-Cereon	Proteobacteria	3433	7.69	PF07238
643348585	Thioalkalivibrio sp. HL-EbGR7	Proteobacteria	2500	7.69	PF07238
645058871	Comamonas testosteroni KF-1	Proteobacteria	3618	7.69	PF07238
644736385	Methanocaldococcus fervens AG86	Euryarchaeota	1237	7.69	PF07591
637000195	Nitrosomonas europaea ATCC 19718	Proteobacteria	1965	7.69	PF07238
638154513	Pyrobaculum aerophilum IM2	Crenarchaeota	1246	7.69	PF13186
637000192	Nitrobacter hamburgensis X14	Proteobacteria	3123	7.69	PF07238
640069319	Methylibium petroleiphilum PM1	Proteobacteria	3155	7.69	PF07238
642555144	Nostoc punctiforme PCC 73102	Cyanobacteria	4284	7.69	PF07238
637000163	Methanosphaera stadtmanae DSM 3091	Euryarchaeota	1018	7.69	PF13186
646311968	Xylanimonas cellulosilytica DSM 15894	Actinobacteria	2054	0
637000143	Lactobacillus salivarius salivarius UCC118	Firmicutes	1188	0
638154517	Sulfolobus acidocaldarius DSM 639	Crenarchaeota	1374	0
641522622	Cyanothece sp. BH68, ATCC 51142	Cyanobacteria	3340	0
641228485	Chloroflexus aurantiacus J-10-fl	Chloroflexi	2814	0
642555114	Candidatus Amoebophilus asiaticus 5a2	Bacteroidetes	781	0
641228499	Nitrosopumilus maritimus SCM1	Thaumarchaeota	993	0
637000310	Prochlorococcus sp. CC9605	Cyanobacteria	1443	0

## Sheet: Table S6 (PUL module)
OID	Name	Phylum	Number of protein family annotations	Completeness score	Threshold	Annotations
643886111	Bacteroides cellulosilyticus DSM 14838	Bacteroidetes	3458	100	70	PF07980,PF00593,PF07715,PF14322,PF13715,PF13620,PF13568,PF00691,PF13505,PF02321
637000087	Cytophaga hutchinsonii ATCC 33406	Bacteroidetes	2390	100	70	PF07980,PF00593,PF07715,PF14322,PF13715,PF13620,PF13568,PF00691,PF13505,PF02321
646311927	Fibrobacter succinogenes subsp. succinogenes S85	Fibrobacteres	1835	80	70	PF00593,PF07715,PF13715,PF13620,PF13568,PF00691,PF13505,PF02321
643348536	Desulfatibacillum alkenivorans AK-01	Proteobacteria	3522	80	70	PF00593,PF07715,PF13715,PF13620,PF13568,PF00691,PF13505,PF02321
642555119	Cellvibrio japonicus Ueda107	Proteobacteria	3074	70	70	PF00593,PF07715,PF13715,PF13620,PF00691,PF13505,PF02321
644736410	Teredinibacter turnerae T7901	Proteobacteria	3255	70	70	PF00593,PF07715,PF13715,PF13620,PF00691,PF13505,PF02321
637000249	Saccharophagus degradans 2-40	Proteobacteria	3257	70	70	PF00593,PF07715,PF13715,PF13620,PF00691,PF13505,PF02321
641228509	Sorangium cellulosum So ce 56	Proteobacteria	4985	70	70	PF00593,PF07715,PF13715,PF13620,PF00691,PF13505,PF02321
642555144	Nostoc punctiforme PCC 73102	Cyanobacteria	4284	70	70	PF00593,PF07715,PF13715,PF13620,PF00691,PF13505,PF02321
637000235	Rhodoferax ferrireducens T118	Proteobacteria	3181	60	70	PF00593,PF07715,PF13620,PF00691,PF13505,PF02321
643348541	Acidovorax ebreus TPSY	Proteobacteria	2738	60	70	PF00593,PF07715,PF13620,PF00691,PF13505,PF02321
639633048	Paracoccus denitrificans PD1222	Proteobacteria	3384	60	70	PF00593,PF07715,PF13620,PF00691,PF13505,PF02321
637000194	Nitrosococcus oceani C-107, ATCC 19707	Proteobacteria	2285	60	70	PF00593,PF07715,PF13620,PF00691,PF13505,PF02321
637000004	Alcanivorax borkumensis SK2	Proteobacteria	2129	60	70	PF00593,PF07715,PF13620,PF00691,PF13505,PF02321
641228476	Azorhizobium caulinodans ORS 571	Proteobacteria	3296	60	70	PF00593,PF07715,PF13568,PF00691,PF13505,PF02321
643348585	Thioalkalivibrio sp. HL-EbGR7	Proteobacteria	2500	60	70	PF00593,PF07715,PF13568,PF00691,PF13505,PF02321
643348565	Methylocella silvestris BL2, DSM 15510	Proteobacteria	2770	60	70	PF00593,PF07715,PF13568,PF00691,PF13505,PF02321
641522606	Beijerinckia indica indica ATCC 9039	Proteobacteria	2689	50	70	PF00593,PF07715,PF00691,PF13505,PF02321
640753040	Parvibaculum lavamentivorans DS-1	Proteobacteria	2663	50	70	PF00593,PF07715,PF00691,PF13505,PF02321
637000074	Chromobacterium violaceum ATCC 12472	Proteobacteria	3114	50	70	PF00593,PF07715,PF00691,PF13505,PF02321
642555129	Geobacter bemidjiensis Bem, DSM 16622	Proteobacteria	2860	50	70	PF00593,PF07715,PF00691,PF13505,PF02321
646311960	Sulfurospirillum deleyianum DSM 6946	Proteobacteria	1439	50	70	PF00593,PF07715,PF00691,PF13505,PF02321
637000324	Thiobacillus denitrificans ATCC 25259	Proteobacteria	2118	50	70	PF00593,PF07715,PF00691,PF13505,PF02321
643348560	Klebsiella pneumoniae 342	Proteobacteria	4134	50	70	PF00593,PF07715,PF00691,PF13505,PF02321
637000317	Syntrophus aciditrophicus SB	Proteobacteria	2187	50	70	PF00593,PF07715,PF00691,PF13505,PF02321
637000241	Rhodospirillum rubrum S1, ATCC 11170	Proteobacteria	2758	50	70	PF00593,PF07715,PF00691,PF13505,PF02321
637000094	Desulfotalea psychrophila LSv54	Proteobacteria	2075	50	70	PF00593,PF07715,PF13620,PF00691,PF02321
640427131	Pseudomonas mendocina ymp	Proteobacteria	3628	50	70	PF00593,PF07715,PF00691,PF13505,PF02321
637000326	Sulfurimonas denitrificans DSM 1251	Proteobacteria	1357	50	70	PF00593,PF07715,PF00691,PF13505,PF02321
637000356	Zymomonas mobilis mobilis ZM4	Proteobacteria	1137	50	70	PF00593,PF07715,PF00691,PF13505,PF02321
643348501	Acidithiobacillus ferrooxidans ATCC 23270	Proteobacteria	1847	50	70	PF00593,PF07715,PF00691,PF13505,PF02321
643692004	Azotobacter vinelandii DJ, ATCC BAA-1303	Proteobacteria	3711	50	70	PF00593,PF07715,PF00691,PF13505,PF02321
639633051	Polaromonas naphthalenivorans CJ2	Proteobacteria	3515	50	70	PF00593,PF07715,PF00691,PF13505,PF02321
643692030	Persephonella marina EX-H1	Aquificae	1408	50	70	PF00593,PF07715,PF00691,PF13505,PF02321
637000005	Alkalilimnicola ehrlichei MLHE-1	Proteobacteria	2306	50	70	PF00593,PF07715,PF00691,PF13505,PF02321
639633007	Azoarcus sp. BH72	Proteobacteria	3097	50	70	PF00593,PF07715,PF00691,PF13505,PF02321
644736347	Cupriavidus taiwanensis LMG 19424	Proteobacteria	4069	50	70	PF00593,PF07715,PF00691,PF13505,PF02321
637000325	Thiomicrospira crunogena XCL-2	Proteobacteria	1656	50	70	PF00593,PF07715,PF00691,PF13505,PF02321
643348570	Rhodobacter sphaeroides KD131	Proteobacteria	3067	50	70	PF00593,PF07715,PF00691,PF13505,PF02321
639279301	Agrobacterium tumefaciens C58-Cereon	Proteobacteria	3433	50	70	PF00593,PF07715,PF00691,PF13505,PF02321
637000159	Mesorhizobium loti MAFF303099	Proteobacteria	4408	50	70	PF00593,PF07715,PF00691,PF13505,PF02321
645058871	Comamonas testosteroni KF-1	Proteobacteria	3618	50	70	PF00593,PF07715,PF00691,PF13505,PF02321
644736321	Acetobacter pasteurianus IFO 3283-01	Proteobacteria	1953	50	70	PF00593,PF07715,PF00691,PF13505,PF02321
639633037	Marinobacter aquaeolei VT8	Proteobacteria	3206	50	70	PF00593,PF07715,PF00691,PF13505,PF02321
640753051	Ensifer medicae WSM419	Proteobacteria	4205	50	70	PF00593,PF07715,PF00691,PF13505,PF02321
637000192	Nitrobacter hamburgensis X14	Proteobacteria	3123	50	70	PF00593,PF07715,PF00691,PF13505,PF02321
640069319	Methylibium petroleiphilum PM1	Proteobacteria	3155	50	70	PF00593,PF07715,PF00691,PF13505,PF02321
640427137	Rhizobium etli CFN 42, DSM 11541	Proteobacteria	3962	50	70	PF00593,PF07715,PF00691,PF13505,PF02321
644736350	Desulfomicrobium baculatum X, DSM 4028	Proteobacteria	2458	40	70	PF07715,PF00691,PF13505,PF02321
639633036	Magnetococcus sp. MC-1	Proteobacteria	2481	40	70	PF00593,PF07715,PF00691,PF02321
641522622	Cyanothece sp. BH68, ATCC 51142	Cyanobacteria	3340	40	70	PF00593,PF07715,PF00691,PF02321
637000195	Nitrosomonas europaea ATCC 19718	Proteobacteria	1965	40	70	PF00593,PF07715,PF00691,PF02321
637000197	Nitrosospira multiformis ATCC 25196	Proteobacteria	2106	40	70	PF00593,PF07715,PF00691,PF02321
644736349	Desulfohalobium retbaense HR100, DSM 5692	Proteobacteria	1819	40	70	PF00593,PF07715,PF00691,PF02321
640069309	Clostridium thermocellum ATCC 27405	Firmicutes	2600	30	70	PF13620,PF00691,PF02321
648028006	Amycolatopsis mediterranei U32	Actinobacteria	5326	30	70	PF13715,PF13620,PF00691
648276600	Acetivibrio cellulolyticus CD2, DSM 1870	Firmicutes	3500	30	70	PF13715,PF13620,PF00691
637000076	Clostridium acetobutylicum ATCC 824	Firmicutes	2710	30	70	PF13715,PF13620,PF00691
643348537	Desulfitobacterium hafniense DCB-2	Firmicutes	3237	30	70	PF13620,PF00691,PF02321
637000316	Syntrophomonas wolfei Goettingen, DSM 2245B	Firmicutes	1999	30	70	PF13620,PF00691,PF02321
643692029	Nautilia profundicola Am-H	Proteobacteria	1045	30	70	PF00691,PF13505,PF02321
641228511	Thermotoga lettingae TMO	Thermotogae	1384	30	70	PF13620,PF00691,PF02321
640427128	Pelotomaculum thermopropionicum SI	Firmicutes	2150	30	70	PF13620,PF00691,PF02321
640069310	Desulfotomaculum reducens MI-1	Firmicutes	2440	30	70	PF13620,PF00691,PF02321
642555114	Candidatus Amoebophilus asiaticus 5a2	Bacteroidetes	781	30	70	PF13568,PF00691,PF13505
645058763	Clostridium papyrosolvens DSM 2782	Firmicutes	2914	20	70	PF00691,PF02321
643692002	Caldicellulosiruptor bescii Z-1320, DSM 6725	Firmicutes	2053	20	70	PF13620,PF00691
637000319	Thermobifida fusca YX	Actinobacteria	2083	20	70	PF13620,PF00691
646311963	Thermomonospora curvata DSM 43183	Actinobacteria	2951	20	70	PF13620,PF00691
648028053	Spirochaeta thermophila DSM 6192	Spirochaetes	1623	20	70	PF00691,PF02321
649633024	Caldicellulosiruptor kronotskyensis 2002	Firmicutes	2017	20	70	PF13620,PF00691
643348528	Clostridium cellulolyticum H10	Firmicutes	2596	20	70	PF00691,PF02321
645058856	Streptomyces lividans TK24	Actinobacteria	4584	20	70	PF13620,PF00691
637000234	Rhodococcus jostii RHA1	Actinobacteria	4670	20	70	PF13620,PF00691
640753002	Alkaliphilus metalliredigens QYMF	Firmicutes	3108	20	70	PF00691,PF02321
640069314	Hyperthermus butylicus DSM 5456	Crenarchaeota	918	20	70	PF13715,PF13620
641228485	Chloroflexus aurantiacus J-10-fl	Chloroflexi	2814	20	70	PF13715,PF13620
644736385	Methanocaldococcus fervens AG86	Euryarchaeota	1237	20	70	PF13715,PF13620
638154508	Methanosarcina acetivorans C2A	Euryarchaeota	2964	20	70	PF13715,PF13620
644736323	Actinosynnema mirum 101, DSM 43827	Actinobacteria	4033	20	70	PF13620,PF00691
637000310	Prochlorococcus sp. CC9605	Cyanobacteria	1443	20	70	PF00691,PF02321
650377919	Butyrivibrio fibrisolvens 16/4	Firmicutes	1677	10	70	PF00691
649633022	Caldicellulosiruptor hydrothermalis 108	Firmicutes	1941	10	70	PF00691
646311968	Xylanimonas cellulosilytica DSM 15894	Actinobacteria	2054	10	70	PF00691
643886107	Bryantella formatexigens I-52, DSM 14469	Firmicutes	2371	10	70	PF00691
647000229	Cellulosilyticum lentocellum RHM5, DSM 5427	Firmicutes	2764	10	70	PF00691
648028013	Caldicellulosiruptor obsidiansis OB47	Firmicutes	1759	10	70	PF00691
649633023	Caldicellulosiruptor kristjanssonii 177R1B, DSM 12137	Firmicutes	1881	10	70	PF00691
648028016	Clostridium cellulovorans 743B, ATCC 35296	Firmicutes	3064	10	70	PF00691
649989918	Caldicellulosiruptor lactoaceticus 6A, DSM 9545	Firmicutes	1850	10	70	PF00691
643348543	Dictyoglomus turgidum DSM 6724	Dictyoglomi	1362	10	70	PF02321
649989949	Eubacterium cellulosolvens 6	Firmicutes	1806	10	70	PF00691
640427106	Caldicellulosiruptor saccharolyticus DSM 8903	Firmicutes	2064	10	70	PF00691
641228486	Clostridium phytofermentans ISDg	Firmicutes	2593	10	70	PF00691
639633001	Acidothermus cellulolyticus 11B	Actinobacteria	1511	10	70	PF00691
646564520	Cellulomonas flavigena 134, DSM 20109	Actinobacteria	2403	10	70	PF00691
649633025	Caldicellulosiruptor owensensis OL	Firmicutes	1679	10	70	PF00691
638154502	Archaeoglobus fulgidus VC-16, DSM 4304	Euryarchaeota	1795	10	70	PF13620
638154514	Pyrococcus abyssi GE5	Euryarchaeota	1424	10	70	PF13620
640069318	Methanoculleus marisnigri JR1, DSM 1498	Euryarchaeota	1694	10	70	PF13620
639633005	Arthrobacter aurescens TC1	Actinobacteria	2865	10	70	PF13620
637000308	Synechococcus elongatus PCC 7942	Cyanobacteria	1817	10	70	PF02321
640427120	Metallosphaera sedula DSM 5348	Crenarchaeota	1334	10	70	PF13620
640427121	Methanobrevibacter smithii PS, ATCC 35061	Euryarchaeota	1172	10	70	PF13620
638154517	Sulfolobus acidocaldarius DSM 639	Crenarchaeota	1374	10	70	PF13620
644736322	Acidimicrobium ferrooxidans ICP, DSM 10331	Actinobacteria	1267	10	70	PF00691
637000115	Frankia alni ACN14a	Actinobacteria	3272	10	70	PF00691
637000163	Methanosphaera stadtmanae DSM 3091	Euryarchaeota	1018	10	70	PF13620
645951829	Ruminococcus flavefaciens FD-1	Firmicutes	2225	0	70
649633094	Ruminococcus albus 7	Firmicutes	2237	0	70
647000309	Ruminococcus albus 8	Firmicutes	2207	0	70
637000089	Dehalococcoides ethenogenes 195	Chloroflexi	887	0	70
638154507	Methanopyrus kandleri AV19	Euryarchaeota	1053	0	70
637000143	Lactobacillus salivarius salivarius UCC118	Firmicutes	1188	0	70
640069317	Methanocorpusculum labreanum Z	Euryarchaeota	1107	0	70
639633062	Streptococcus thermophilus LMD-9	Firmicutes	942	0	70
637000161	Methanococcoides burtonii DSM 6242	Euryarchaeota	1709	0	70
638154513	Pyrobaculum aerophilum IM2	Crenarchaeota	1246	0	70
641228499	Nitrosopumilus maritimus SCM1	Thaumarchaeota	993	0	70
644736405	Slackia heliotrinireducens RHS 1, DSM 20476	Actinobacteria	1587	0	70
