# Supplementary material for: Inference of phenotype-defining functional modules of protein families for microbial plant biomass degraders
Source: Biotechnol Biofuels. 2014 Sep 9;7:124. doi: 10.1186/s13068-014-0124-8 (PMC4189754; doi:10.1186/s13068-014-0124-8)
Supplement: Additional file 10: — Single predictions of the consensus modules on the remaining set of genomes and metagenome bins. Each sheet of the Excel file lists the predictions of one of the consensus modules with respect to all genomes and metagenome bins, except for the 120 known (non-)degraders used for learning (Tables S1-5). Table S6 contains the predictions of the additional PUL module. For each classified sample, we provide several details (for example, name and phylum), as well as the genome-specific module weight (completeness score) of the respective consensus module. [file 13068_2014_124_MOESM10_ESM.xlsx]

## Sheet: Legend
Predicted bins from metagenomes are marked in blue.
Lists are sorted by completeness scores.

## Sheet: Table S1 (M1)
IMG-OID	Name	Bin info	Phylum	Number of protein family annotations	Saprophyte status	Completeness score	Threshold	Annotations
cow_rumen_genome	AGa	cow_rumen_AGa (Bacteroidales)		1553	SAPROPHYTE	100	66.67	PF00150,GH43,CBM6,GH9,PF03422,GH5,PF02927,GH10,PF00759,PF00331,PF04616,GH26,CBM35,PF02018,PF02156,CBM4,PF00756,PF13472
2021593001	Forestomach microbiome of Macropus eugenii	Bacteroidales		744	SAPROPHYTE	100	66.67	PF00150,GH43,CBM6,GH9,PF03422,GH5,PF02927,GH10,PF00759,PF00331,PF04616,GH26,CBM35,PF02018,PF02156,CBM4,PF00756,PF13472
2004080001	Hindgut microbiome of Nasutitermes sp. (Costa Rica)	bacteria remainder		7041	SAPROPHYTE	100	66.67	PF00150,GH43,CBM6,GH9,PF03422,GH5,PF02927,GH10,PF00759,PF00331,PF04616,GH26,CBM35,PF02018,PF02156,CBM4,PF00756,PF13472
cow_rumen_genome	AJ	cow_rumen_AJ (Bacteroidales)		1158	SAPROPHYTE	94.44	66.67	PF00150,GH43,CBM6,GH9,PF03422,GH5,PF02927,GH10,PF00331,PF04616,GH26,CBM35,PF02018,PF02156,CBM4,PF00756,PF13472
cow_rumen_genome	AH	cow_rumen_AH (Bacteroidales)		1361	SAPROPHYTE	83.33	66.67	PF00150,GH43,GH9,GH5,PF02927,GH10,PF00759,PF00331,PF04616,GH26,PF02018,PF02156,CBM4,PF00756,PF13472
reindeer_bin	reindeer_bin_ncbiTaxId_816	Bacteroides		1356	SAPROPHYTE	77.78	66.67	PF00150,GH43,CBM6,GH9,PF03422,GH5,GH10,PF00759,PF00331,PF04616,GH26,PF02156,PF00756,PF13472
cow_rumen_genome	AIa	cow_rumen_AIa (Clostridiales)		1137	SAPROPHYTE	77.78	66.67	PF00150,GH43,CBM6,GH9,PF03422,GH5,PF02927,GH10,PF00759,PF00331,PF04616,GH26,PF00756,PF13472
2004080001	Hindgut microbiome of Nasutitermes sp. (Costa Rica)	Treponema		4342	SAPROPHYTE	77.78	66.67	PF00150,GH43,CBM6,GH9,PF03422,GH5,GH10,PF00759,PF00331,PF04616,GH26,CBM35,PF02156,PF00756
cow_rumen_genome	APb	cow_rumen_APb (Clostridiales)		1321	SAPROPHYTE	66.67	66.67	PF00150,GH43,CBM6,PF03422,GH5,GH10,PF00331,PF04616,GH26,PF02156,PF00756,PF13472
2013338003	Macropus eugenii Gut Microbiome (Macropus_eugenii_combined, MeugComb)	Bacteroidales		888	SAPROPHYTE	66.67	66.67	PF00150,GH43,CBM6,PF03422,GH5,GH10,PF00331,PF04616,CBM35,PF02018,PF00756,PF13472
649633010	Bacillus cellulosilyticus N-4, DSM 2522		Firmicutes	3005	SAPROPHYTE	100	66.67	PF00150,GH43,CBM6,GH9,PF03422,GH5,PF02927,GH10,PF00759,PF00331,PF04616,GH26,CBM35,PF02018,PF02156,CBM4,PF00756,PF13472
642791621	Bacteroides intestinalis 341, DSM 17393		Bacteroidetes	3292	SAPROPHYTE	100	66.67	PF00150,GH43,CBM6,GH9,PF03422,GH5,PF02927,GH10,PF00759,PF00331,PF04616,GH26,CBM35,PF02018,PF02156,CBM4,PF00756,PF13472
641380449	Bacteroides ovatus ATCC 8483		Bacteroidetes	3493	SAPROPHYTE	100	66.67	PF00150,GH43,CBM6,GH9,PF03422,GH5,PF02927,GH10,PF00759,PF00331,PF04616,GH26,CBM35,PF02018,PF02156,CBM4,PF00756,PF13472
645951811	Bacteroides sp. D2		Bacteroidetes	3485	SAPROPHYTE	100	66.67	PF00150,GH43,CBM6,GH9,PF03422,GH5,PF02927,GH10,PF00759,PF00331,PF04616,GH26,CBM35,PF02018,PF02156,CBM4,PF00756,PF13472
645058753	Clostridium thermocellum DSM 2360		Firmicutes	2315	SAPROPHYTE	100	66.67	PF00150,GH43,CBM6,GH9,PF03422,GH5,PF02927,GH10,PF00759,PF00331,PF04616,GH26,CBM35,PF02018,PF02156,CBM4,PF00756,PF13472
642791610	Clostridium thermocellum JW 20, DSM 4150		Firmicutes	2221	SAPROPHYTE	100	66.67	PF00150,GH43,CBM6,GH9,PF03422,GH5,PF02927,GH10,PF00759,PF00331,PF04616,GH26,CBM35,PF02018,PF02156,CBM4,PF00756,PF13472
650377924	Clostridium thermocellum LQ8, DSM 1313		Firmicutes	2391	SAPROPHYTE	100	66.67	PF00150,GH43,CBM6,GH9,PF03422,GH5,PF02927,GH10,PF00759,PF00331,PF04616,GH26,CBM35,PF02018,PF02156,CBM4,PF00756,PF13472
640963040	Lentisphaera araneosa HTCC2155		Lentisphaerae	2878	SAPROPHYTE	100	66.67	PF00150,GH43,CBM6,GH9,PF03422,GH5,PF02927,GH10,PF00759,PF00331,PF04616,GH26,CBM35,PF02018,PF02156,CBM4,PF00756,PF13472
648028042	Micromonospora aurantiaca ATCC 27029		Actinobacteria	3902	SAPROPHYTE	100	66.67	PF00150,GH43,CBM6,GH9,PF03422,GH5,PF02927,GH10,PF00759,PF00331,PF04616,GH26,CBM35,PF02018,PF02156,CBM4,PF00756,PF13472
649633069	Micromonospora sp. L5		Actinobacteria	3934	SAPROPHYTE	100	66.67	PF00150,GH43,CBM6,GH9,PF03422,GH5,PF02927,GH10,PF00759,PF00331,PF04616,GH26,CBM35,PF02018,PF02156,CBM4,PF00756,PF13472
646564557	Nocardiopsis dassonvillei dassonvillei DSM 43111		Actinobacteria	3340	SAPROPHYTE	100	66.67	PF00150,GH43,CBM6,GH9,PF03422,GH5,PF02927,GH10,PF00759,PF00331,PF04616,GH26,CBM35,PF02018,PF02156,CBM4,PF00756,PF13472
641522643	Opitutus terrae PB90-1		Verrucomicrobia	3185	SAPROPHYTE	100	66.67	PF00150,GH43,CBM6,GH9,PF03422,GH5,PF02927,GH10,PF00759,PF00331,PF04616,GH26,CBM35,PF02018,PF02156,CBM4,PF00756,PF13472
644736396	Paenibacillus sp. JDR-2		Firmicutes	4085	SAPROPHYTE	100	66.67	PF00150,GH43,CBM6,GH9,PF03422,GH5,PF02927,GH10,PF00759,PF00331,PF04616,GH26,CBM35,PF02018,PF02156,CBM4,PF00756,PF13472
649633080	Paludibacter propionicigenes WB4, DSM 17365		Bacteroidetes	2176	SAPROPHYTE	100	66.67	PF00150,GH43,CBM6,GH9,PF03422,GH5,PF02927,GH10,PF00759,PF00331,PF04616,GH26,CBM35,PF02018,PF02156,CBM4,PF00756,PF13472
650377969	Ruminococcus sp. 18P13		Firmicutes	1331	SAPROPHYTE	100	66.67	PF00150,GH43,CBM6,GH9,PF03422,GH5,PF02927,GH10,PF00759,PF00331,PF04616,GH26,CBM35,PF02018,PF02156,CBM4,PF00756,PF13472
645058824	Streptomyces ghanaensis ATCC 14672		Actinobacteria	4381	SAPROPHYTE	100	66.67	PF00150,GH43,CBM6,GH9,PF03422,GH5,PF02927,GH10,PF00759,PF00331,PF04616,GH26,CBM35,PF02018,PF02156,CBM4,PF00756,PF13472
645058728	Streptomyces griseoflavus Tu4000		Actinobacteria	4040	SAPROPHYTE	100	66.67	PF00150,GH43,CBM6,GH9,PF03422,GH5,PF02927,GH10,PF00759,PF00331,PF04616,GH26,CBM35,PF02018,PF02156,CBM4,PF00756,PF13472
646564576	Streptomyces scabiei 87.22		Actinobacteria	5062	SAPROPHYTE	100	66.67	PF00150,GH43,CBM6,GH9,PF03422,GH5,PF02927,GH10,PF00759,PF00331,PF04616,GH26,CBM35,PF02018,PF02156,CBM4,PF00756,PF13472
645058853	Streptomyces sp. C		Actinobacteria	4095	SAPROPHYTE	100	66.67	PF00150,GH43,CBM6,GH9,PF03422,GH5,PF02927,GH10,PF00759,PF00331,PF04616,GH26,CBM35,PF02018,PF02156,CBM4,PF00756,PF13472
648861017	Streptomyces sviceus ATCC 29083		Actinobacteria	4847	SAPROPHYTE	100	66.67	PF00150,GH43,CBM6,GH9,PF03422,GH5,PF02927,GH10,PF00759,PF00331,PF04616,GH26,CBM35,PF02018,PF02156,CBM4,PF00756,PF13472
645058855	Streptomyces viridochromogenes DSM 40736		Actinobacteria	4569	SAPROPHYTE	100	66.67	PF00150,GH43,CBM6,GH9,PF03422,GH5,PF02927,GH10,PF00759,PF00331,PF04616,GH26,CBM35,PF02018,PF02156,CBM4,PF00756,PF13472
646311958	Streptosporangium roseum DSM 43021		Actinobacteria	5099	SAPROPHYTE	100	66.67	PF00150,GH43,CBM6,GH9,PF03422,GH5,PF02927,GH10,PF00759,PF00331,PF04616,GH26,CBM35,PF02018,PF02156,CBM4,PF00756,PF13472
649989912	Bacteroides eggerthii 1_2_48FAA		Bacteroidetes	2661	SAPROPHYTE	94.44	66.67	PF00150,GH43,CBM6,GH9,PF03422,GH5,PF02927,GH10,PF00331,PF04616,GH26,CBM35,PF02018,PF02156,CBM4,PF00756,PF13472
642979334	Bacteroides eggerthii DSM 20697		Bacteroidetes	2422	SAPROPHYTE	94.44	66.67	PF00150,GH43,CBM6,GH9,PF03422,GH5,PF02927,GH10,PF00331,PF04616,GH26,CBM35,PF02018,PF02156,CBM4,PF00756,PF13472
644736340	Chitinophaga pinensis UQM 2034, DSM 2588		Bacteroidetes	4399	SAPROPHYTE	94.44	66.67	PF00150,GH43,CBM6,GH9,PF03422,GH5,PF02927,GH10,PF00759,PF00331,PF04616,GH26,CBM35,PF02018,PF02156,PF00756,PF13472
646311929	Geobacillus sp. Y412MC10		Firmicutes	4035	SAPROPHYTE	94.44	66.67	PF00150,GH43,CBM6,GH9,PF03422,GH5,PF02927,GH10,PF00759,PF00331,PF04616,GH26,CBM35,PF02018,PF02156,PF00756,PF13472
647533185	Micromonospora carbonacea var. africana. ATCC 39149		Actinobacteria	3494	SAPROPHYTE	94.44	66.67	PF00150,GH43,CBM6,GH9,PF03422,GH5,PF02927,GH10,PF00759,PF00331,PF04616,GH26,CBM35,PF02018,CBM4,PF00756,PF13472
648276707	Paenibacillus curdlanolyticus YK9		Firmicutes	3375	SAPROPHYTE	94.44	66.67	PF00150,GH43,CBM6,GH9,PF03422,GH5,GH10,PF00759,PF00331,PF04616,GH26,CBM35,PF02018,PF02156,CBM4,PF00756,PF13472
646564560	Prevotella ruminicola 23		Bacteroidetes	2002	SAPROPHYTE	94.44	66.67	PF00150,GH43,CBM6,GH9,PF03422,GH5,GH10,PF00759,PF00331,PF04616,GH26,CBM35,PF02018,PF02156,CBM4,PF00756,PF13472
646311949	Rhodothermus marinus DSM 4252		Bacteroidetes	2317	SAPROPHYTE	94.44	66.67	PF00150,GH43,CBM6,GH9,PF03422,GH5,GH10,PF00759,PF00331,PF04616,GH26,CBM35,PF02018,PF02156,CBM4,PF00756,PF13472
646311954	Spirosoma linguale DSM 74		Bacteroidetes	4513	SAPROPHYTE	94.44	66.67	PF00150,GH43,CBM6,GH9,PF03422,GH5,PF02927,GH10,PF00759,PF00331,PF04616,GH26,CBM35,PF02156,CBM4,PF00756,PF13472
637000305	Streptomyces coelicolor A3(2)		Actinobacteria	4903	SAPROPHYTE	94.44	66.67	PF00150,GH43,CBM6,GH9,PF03422,GH5,PF02927,GH10,PF00759,PF00331,PF04616,GH26,CBM35,PF02018,CBM4,PF00756,PF13472
648861016	Streptomyces pristinaespiralis ATCC 25486		Actinobacteria	4103	SAPROPHYTE	94.44	66.67	PF00150,GH43,CBM6,GH9,PF03422,GH5,PF02927,GH10,PF00759,PF00331,PF04616,GH26,CBM35,PF02018,CBM4,PF00756,PF13472
647000329	Streptomyces sp. SirexAA-E		Actinobacteria	3939	SAPROPHYTE	94.44	66.67	PF00150,GH43,CBM6,GH9,PF03422,GH5,PF02927,GH10,PF00759,PF00331,PF04616,GH26,CBM35,PF02018,CBM4,PF00756,PF13472
647533243	Verrucomicrobiales sp. DG1235		Verrucomicrobia	3075	SAPROPHYTE	94.44	66.67	PF00150,GH43,CBM6,GH9,PF03422,GH5,GH10,PF00759,PF00331,PF04616,GH26,CBM35,PF02018,PF02156,CBM4,PF00756,PF13472
647000213	Bacteroides ovatus SD CMC 3f		Bacteroidetes	3560	SAPROPHYTE	88.89	66.67	PF00150,GH43,CBM6,GH9,PF03422,GH5,GH10,PF00331,PF04616,GH26,CBM35,PF02018,PF02156,CBM4,PF00756,PF13472
646206266	Bacteroides sp. 2_2_4		Bacteroidetes	3666	SAPROPHYTE	88.89	66.67	PF00150,GH43,CBM6,GH9,PF03422,GH5,GH10,PF00331,PF04616,GH26,CBM35,PF02018,PF02156,CBM4,PF00756,PF13472
648861003	Bacteroides sp. 3_1_23		Bacteroidetes	3349	SAPROPHYTE	88.89	66.67	PF00150,GH43,CBM6,GH9,PF03422,GH5,GH10,PF00331,PF04616,GH26,CBM35,PF02018,PF02156,CBM4,PF00756,PF13472
650377911	Bacteroides xylanisolvens XB1A		Bacteroidetes	3070	SAPROPHYTE	88.89	66.67	PF00150,GH43,CBM6,GH9,PF03422,GH5,GH10,PF00331,PF04616,GH26,CBM35,PF02018,PF02156,CBM4,PF00756,PF13472
644736339	Catenulispora acidiphila ID139908, DSM 44928		Actinobacteria	5019	SAPROPHYTE	88.89	66.67	PF00150,GH43,CBM6,GH9,PF03422,GH5,PF02927,GH10,PF00759,PF00331,PF04616,CBM35,PF02018,CBM4,PF00756,PF13472
644736356	Dyadobacter fermentans NS114, DSM 18053		Bacteroidetes	3725	SAPROPHYTE	88.89	66.67	PF00150,GH43,CBM6,GH9,PF03422,GH5,PF02927,GH10,PF00759,PF00331,PF04616,GH26,CBM35,PF02156,PF00756,PF13472
645058870	Pedosphaera parvula Ellin514		Verrucomicrobia	3703	SAPROPHYTE	88.89	66.67	PF00150,GH43,CBM6,GH9,PF03422,GH5,PF02927,GH10,PF00759,PF00331,PF04616,GH26,PF02018,PF02156,PF00756,PF13472
648276714	Prevotella bryantii B14		Bacteroidetes	1877	SAPROPHYTE	88.89	66.67	PF00150,GH43,CBM6,GH9,PF03422,GH5,GH10,PF00759,PF00331,PF04616,GH26,PF02018,PF02156,CBM4,PF00756,PF13472
645058857	Streptomyces hygroscopicus ATCC 53653		Actinobacteria	4873	SAPROPHYTE	88.89	66.67	PF00150,GH43,CBM6,GH9,PF03422,GH5,PF02927,GH10,PF00759,PF00331,PF04616,CBM35,PF02018,CBM4,PF00756,PF13472
648276750	Streptomyces violaceusniger Tu 4113		Actinobacteria	5163	SAPROPHYTE	88.89	66.67	PF00150,GH43,CBM6,GH9,PF03422,GH5,PF02927,GH10,PF00759,PF00331,PF04616,CBM35,PF02018,CBM4,PF00756,PF13472
647000212	Bacteroides ovatus SD CC 2a		Bacteroidetes	3340	SAPROPHYTE	83.33	66.67	PF00150,GH43,CBM6,GH9,PF03422,GH5,GH10,PF00331,PF04616,GH26,CBM35,PF02018,PF02156,PF00756,PF13472
647533111	Bacteroides sp. 2_1_22		Bacteroidetes	3212	SAPROPHYTE	83.33	66.67	PF00150,GH43,CBM6,GH9,PF03422,GH5,GH10,PF00331,PF04616,GH26,CBM35,PF02018,PF02156,PF00756,PF13472
646206264	Bacteroides sp. D1		Bacteroidetes	3212	SAPROPHYTE	83.33	66.67	PF00150,GH43,CBM6,GH9,PF03422,GH5,GH10,PF00331,PF04616,GH26,CBM35,PF02018,PF02156,PF00756,PF13472
648861004	Bacteroides sp. D22		Bacteroidetes	3417	SAPROPHYTE	83.33	66.67	PF00150,GH43,CBM6,PF03422,GH5,GH10,PF00331,PF04616,GH26,CBM35,PF02018,PF02156,CBM4,PF00756,PF13472
641380447	Bacteroides uniformis ATCC 8492		Bacteroidetes	2766	SAPROPHYTE	83.33	66.67	PF00150,GH43,CBM6,GH9,PF03422,GH5,PF02927,PF00759,PF04616,GH26,CBM35,PF02018,PF02156,PF00756,PF13472
647000215	Bacteroides xylanisolvens SD CC 1b		Bacteroidetes	3328	SAPROPHYTE	83.33	66.67	PF00150,GH43,CBM6,GH9,PF03422,GH5,GH10,PF00331,PF04616,GH26,CBM35,PF02018,PF02156,PF00756,PF13472
648028012	Butyrivibrio proteoclasticus B316		Firmicutes	2234	SAPROPHYTE	83.33	66.67	PF00150,GH43,CBM6,GH9,PF03422,GH5,PF02927,GH10,PF00759,PF00331,PF04616,CBM35,CBM4,PF00756,PF13472
649633031	Cellulophaga algicola IC166, DSM 14237		Bacteroidetes	2783	SAPROPHYTE	83.33	66.67	PF00150,GH43,CBM6,PF03422,GH5,GH10,PF00331,PF04616,GH26,CBM35,PF02018,PF02156,CBM4,PF00756,PF13472
642791618	Chthoniobacter flavus Ellin428		Verrucomicrobia	3752	SAPROPHYTE	83.33	66.67	PF00150,GH43,CBM6,PF03422,GH5,GH10,PF00331,PF04616,GH26,CBM35,PF02018,PF02156,CBM4,PF00756,PF13472
641228494	Herpetosiphon aurantiacus DSM 785		Chloroflexi	3423	SAPROPHYTE	83.33	66.67	PF00150,GH43,GH9,GH5,PF02927,GH10,PF00759,PF00331,PF04616,GH26,PF02018,PF02156,CBM4,PF00756,PF13472
640753031	Kineococcus radiotolerans SRS30216		Actinobacteria	2647	SAPROPHYTE	83.33	66.67	PF00150,GH43,GH9,GH5,PF02927,GH10,PF00759,PF00331,PF04616,GH26,PF02018,PF02156,CBM4,PF00756,PF13472
648028048	Paenibacillus polymyxa E681		Firmicutes	3327	SAPROPHYTE	83.33	66.67	PF00150,GH43,CBM6,GH9,PF03422,GH5,GH10,PF00331,PF04616,GH26,CBM35,PF02018,PF02156,PF00756,PF13472
649633079	Paenibacillus polymyxa SC2		Firmicutes	3521	SAPROPHYTE	83.33	66.67	PF00150,GH43,CBM6,GH9,PF03422,GH5,GH10,PF00331,PF04616,GH26,CBM35,PF02018,PF02156,PF00756,PF13472
649633082	Pedobacter saltans Steyn 113, DSM 12145		Bacteroidetes	2877	SAPROPHYTE	83.33	66.67	PF00150,GH43,CBM6,PF03422,GH5,GH10,PF00331,PF04616,GH26,CBM35,PF02018,PF02156,CBM4,PF00756,PF13472
649633096	Stigmatella aurantiaca DW4/3-1		Proteobacteria	4937	SAPROPHYTE	83.33	66.67	PF00150,GH43,CBM6,PF03422,GH5,GH10,PF00331,PF04616,GH26,CBM35,PF02018,PF02156,CBM4,PF00756,PF13472
639857000	Stigmatella aurantiaca DW4/3-1		Proteobacteria	4731	SAPROPHYTE	83.33	66.67	PF00150,GH43,CBM6,PF03422,GH5,GH10,PF00331,PF04616,GH26,CBM35,PF02018,PF02156,CBM4,PF00756,PF13472
646862346	Streptomyces bingchenggensis BCW-1		Actinobacteria	5371	SAPROPHYTE	83.33	66.67	PF00150,GH43,CBM6,GH9,PF03422,GH5,PF02927,GH10,PF00759,PF00331,PF04616,CBM35,PF02018,PF00756,PF13472
650633000	Victivallis vadensis ATCC BAA-548		Lentisphaerae	2477	SAPROPHYTE	83.33	66.67	PF00150,GH43,CBM6,GH9,GH5,PF02927,GH10,PF00759,PF00331,PF04616,CBM35,PF02018,CBM4,PF00756,PF13472
642979351	Bacteroides plebeius M12, DSM 17135		Bacteroidetes	2577	SAPROPHYTE	77.78	66.67	GH43,CBM6,PF03422,GH5,GH10,PF00331,PF04616,GH26,CBM35,PF02018,PF02156,CBM4,PF00756,PF13472
649633013	Bacteroides salanitronis BL78, DSM 18170		Bacteroidetes	2367	SAPROPHYTE	77.78	66.67	PF00150,GH43,CBM6,PF03422,GH5,GH10,PF00331,PF04616,GH26,CBM35,PF02018,PF02156,PF00756,PF13472
649989914	Bacteroides sp. 4_1_36		Bacteroidetes	2662	SAPROPHYTE	77.78	66.67	PF00150,GH43,CBM6,GH9,PF03422,GH5,PF02927,PF00759,PF04616,GH26,PF02018,PF02156,PF00756,PF13472
647533114	Bacteroides sp. D20		Bacteroidetes	2629	SAPROPHYTE	77.78	66.67	PF00150,GH43,CBM6,GH9,PF03422,GH5,PF02927,PF00759,PF04616,GH26,PF02018,PF02156,PF00756,PF13472
643348542	Dictyoglomus thermophilum H-6-12, ATCC 35947		Dictyoglomi	1400	SAPROPHYTE	77.78	66.67	PF00150,GH43,CBM6,PF03422,GH5,GH10,PF00331,PF04616,GH26,CBM35,PF02018,PF02156,CBM4,PF00756
649633063	Leadbetterella byssophila 4M15, DSM 17132		Bacteroidetes	2431	SAPROPHYTE	77.78	66.67	PF00150,GH43,GH9,GH5,PF02927,GH10,PF00759,PF00331,PF04616,GH26,PF02018,PF02156,PF00756,PF13472
647533191	Paenibacillus sp. D14		Firmicutes	3110	SAPROPHYTE	77.78	66.67	PF00150,GH43,CBM6,PF03422,GH5,GH10,PF00331,PF04616,GH26,CBM35,PF02018,PF02156,PF00756,PF13472
649989979	Paenibacillus vortex V453		Firmicutes	3578	SAPROPHYTE	77.78	66.67	PF00150,GH43,CBM6,GH9,PF03422,GH5,PF02927,GH10,PF00759,PF00331,PF04616,CBM35,PF00756,PF13472
645951825	Prevotella bergensis DSM 17361		Bacteroidetes	1680	SAPROPHYTE	77.78	66.67	GH43,CBM6,GH9,PF03422,GH5,GH10,PF00759,PF00331,PF04616,CBM35,PF02018,CBM4,PF00756,PF13472
647533195	Prevotella buccae D17		Bacteroidetes	1754	SAPROPHYTE	77.78	66.67	PF00150,GH43,GH9,GH5,GH10,PF00331,PF04616,GH26,CBM35,PF02018,PF02156,CBM4,PF00756,PF13472
642979356	Roseburia intestinalis L1-82		Firmicutes	2552	SAPROPHYTE	77.78	66.67	PF00150,GH43,CBM6,PF03422,GH5,GH10,PF00331,PF04616,GH26,CBM35,PF02018,PF02156,PF00756,PF13472
637000304	Streptomyces avermitilis MA-4680		Actinobacteria	4670	SAPROPHYTE	77.78	66.67	PF00150,GH43,CBM6,PF03422,GH5,GH10,PF00331,PF04616,GH26,CBM35,PF02018,CBM4,PF00756,PF13472
647533235	Streptomyces sp. e14		Actinobacteria	3805	SAPROPHYTE	77.78	66.67	PF00150,GH43,CBM6,PF03422,GH5,GH10,PF00331,PF04616,GH26,CBM35,PF02018,PF02156,PF00756,PF13472
647533234	Streptomyces sp. SPB74		Actinobacteria	3256	SAPROPHYTE	77.78	66.67	GH43,CBM6,GH9,PF03422,GH5,PF02927,PF00759,PF04616,GH26,CBM35,PF02018,PF02156,PF00756,PF13472
646311967	Xanthomonas albilineans GPE PC73		Proteobacteria	2396	SAPROPHYTE	77.78	66.67	PF00150,GH43,CBM6,GH9,PF03422,GH5,PF02927,GH10,PF00759,PF00331,PF04616,CBM35,PF00756,PF13472
637000342	Xanthomonas axonopodis pv. citri 306		Proteobacteria	3436	SAPROPHYTE	77.78	66.67	PF00150,GH43,CBM6,GH9,PF03422,GH5,PF02927,GH10,PF00759,PF00331,PF04616,CBM35,PF00756,PF13472
637000345	Xanthomonas campestris pv vesicatoria 85-10		Proteobacteria	3520	SAPROPHYTE	77.78	66.67	PF00150,GH43,CBM6,GH9,PF03422,GH5,PF02927,GH10,PF00759,PF00331,PF04616,CBM35,PF00756,PF13472
647000346	Xanthomonas campestris pv. vasculorum NCPPB702		Proteobacteria	3093	SAPROPHYTE	77.78	66.67	PF00150,GH43,CBM6,GH9,PF03422,GH5,PF02927,GH10,PF00759,PF00331,PF04616,CBM35,PF00756,PF13472
647000347	Xanthomonas fuscans aurantifolii ICPB 10535		Proteobacteria	3111	SAPROPHYTE	77.78	66.67	PF00150,GH43,CBM6,GH9,PF03422,GH5,PF02927,GH10,PF00759,PF00331,PF04616,CBM35,PF00756,PF13472
647000348	Xanthomonas fuscans aurantifolii ICPB 11122		Proteobacteria	3066	SAPROPHYTE	77.78	66.67	PF00150,GH43,CBM6,GH9,PF03422,GH5,PF02927,GH10,PF00759,PF00331,PF04616,CBM35,PF00756,PF13472
645058788	Bacteroides fragilis 3_1_12		Bacteroidetes	2939	SAPROPHYTE	72.22	66.67	GH43,CBM6,GH9,PF03422,GH5,PF02927,PF00759,PF04616,GH26,CBM35,PF02156,PF00756,PF13472
641380422	Coprococcus eutactus ATCC 27759		Firmicutes	1612	SAPROPHYTE	72.22	66.67	PF00150,GH43,GH9,GH5,PF02927,PF00759,PF04616,GH26,PF02018,PF02156,CBM4,PF00756,PF13472
650377926	Coprococcus sp. ART55/1		Firmicutes	1231	SAPROPHYTE	72.22	66.67	PF00150,GH43,GH9,GH5,PF02927,PF00759,PF04616,GH26,PF02018,PF02156,CBM4,PF00756,PF13472
644736369	Flavobacterium johnsoniae UW101, ATCC 17061		Bacteroidetes	3417	SAPROPHYTE	72.22	66.67	PF00150,GH43,CBM6,PF03422,GH5,GH10,PF00331,PF04616,GH26,CBM35,PF02156,PF00756,PF13472
648276601	Granulicella mallensis MP5ACTX8		Acidobacteria	3326	SAPROPHYTE	72.22	66.67	PF00150,GH43,CBM6,GH9,PF03422,GH5,PF02927,PF00759,PF04616,CBM35,CBM4,PF00756,PF13472
649989986	Prevotella buccae ATCC 33574		Bacteroidetes	1731	SAPROPHYTE	72.22	66.67	PF00150,GH43,GH9,GH5,GH10,PF00331,PF04616,GH26,PF02018,PF02156,CBM4,PF00756,PF13472
638341169	Reinekea sp. MED297		Proteobacteria	2996	SAPROPHYTE	72.22	66.67	PF00150,GH43,CBM6,GH9,PF03422,GH5,PF00759,PF04616,CBM35,PF02018,CBM4,PF00756,PF13472
639633060	Solibacter usitatus Ellin6076		Acidobacteria	5030	SAPROPHYTE	72.22	66.67	PF00150,GH43,GH9,GH5,PF02927,GH10,PF00759,PF00331,PF04616,PF02018,CBM4,PF00756,PF13472
642791623	Streptomyces sp. Mg1		Actinobacteria	3713	SAPROPHYTE	72.22	66.67	PF00150,GH43,CBM6,PF03422,GH5,PF04616,GH26,CBM35,PF02018,PF02156,CBM4,PF00756,PF13472
646564591	Zunongwangia profunda SM-A87		Bacteroidetes	3045	SAPROPHYTE	72.22	66.67	PF00150,GH43,CBM6,PF03422,GH5,GH10,PF00331,PF04616,GH26,PF02156,CBM4,PF00756,PF13472
640612202	Algoriphagus sp. PR1		Bacteroidetes	2801	SAPROPHYTE	66.67	66.67	PF00150,GH43,CBM6,GH9,PF03422,GH5,GH10,PF00759,PF00331,PF04616,PF00756,PF13472
639279303	Bacillus licheniformis DSM 13 Goettingen		Firmicutes	3256	SAPROPHYTE	66.67	66.67	PF00150,GH43,CBM6,GH9,PF03422,GH5,PF00759,PF04616,GH26,PF02156,PF00756,PF13472
639279304	Bacillus licheniformis DSM 13 Novozymes		Firmicutes	3255	SAPROPHYTE	66.67	66.67	PF00150,GH43,CBM6,GH9,PF03422,GH5,PF00759,PF04616,GH26,PF02156,PF00756,PF13472
640753007	Bacillus pumilus SAFR-032		Firmicutes	2771	SAPROPHYTE	66.67	66.67	PF00150,GH43,CBM6,GH9,PF03422,GH5,GH10,PF00759,PF00331,PF04616,PF00756,PF13472
649989910	Bacillus sp. BT1B_CT2		Firmicutes	3277	SAPROPHYTE	66.67	66.67	PF00150,GH43,CBM6,GH9,PF03422,GH5,PF00759,PF04616,GH26,PF02156,PF00756,PF13472
642979370	Bacteroides dorei DSM 17855		Bacteroidetes	2997	SAPROPHYTE	66.67	66.67	GH43,PF03422,GH5,GH10,PF00331,PF04616,GH26,CBM35,PF02018,PF02156,PF00756,PF13472
650377910	Bacteroides fragilis 638R		Bacteroidetes	2865	SAPROPHYTE	66.67	66.67	GH43,CBM6,GH9,PF03422,GH5,PF04616,GH26,CBM35,PF02018,PF02156,PF00756,PF13472
637000024	Bacteroides fragilis NCTC 9343		Bacteroidetes	2792	SAPROPHYTE	66.67	66.67	GH43,CBM6,GH9,PF03422,GH5,PF04616,GH26,CBM35,PF02018,PF02156,PF00756,PF13472
637000025	Bacteroides fragilis YCH46		Bacteroidetes	2905	SAPROPHYTE	66.67	66.67	GH43,CBM6,GH9,PF03422,GH5,PF04616,GH26,CBM35,PF02018,PF02156,PF00756,PF13472
649633012	Bacteroides helcogenes P 36-108, DSM 20613		Bacteroidetes	2191	SAPROPHYTE	66.67	66.67	PF00150,GH43,GH9,GH5,PF02927,PF00759,PF04616,GH26,CBM35,PF02156,PF00756,PF13472
647533110	Bacteroides sp. 2_1_16		Bacteroidetes	2768	SAPROPHYTE	66.67	66.67	GH43,CBM6,GH9,PF03422,GH5,PF04616,GH26,CBM35,PF02018,PF02156,PF00756,PF13472
646206273	Bacteroides sp. 3_2_5		Bacteroidetes	2777	SAPROPHYTE	66.67	66.67	GH43,CBM6,GH9,PF03422,GH5,PF04616,GH26,CBM35,PF02018,PF02156,PF00756,PF13472
640427108	Clavibacter michiganensis michiganensis NCPPB 382		Actinobacteria	1789	SAPROPHYTE	66.67	66.67	PF00150,GH43,GH5,GH10,PF00331,PF04616,GH26,CBM35,PF02018,PF02156,PF00756,PF13472
645058703	Clostridium butyricum E4, BoNT E BL5262		Firmicutes	2898	SAPROPHYTE	66.67	66.67	PF00150,GH43,CBM6,GH5,PF04616,GH26,CBM35,PF02018,PF02156,CBM4,PF00756,PF13472
649633034	Deinococcus maricopensis LB-34, DSM 21211		Deinococcus-Thermus	2091	SAPROPHYTE	66.67	66.67	GH43,CBM6,PF03422,GH5,PF04616,GH26,CBM35,PF02018,PF02156,CBM4,PF00756,PF13472
644736373	Halorhabdus utahensis AX-2, DSM 12940		Euryarchaeota	1855	SAPROPHYTE	66.67	66.67	PF00150,GH43,CBM6,GH9,PF03422,GH5,GH10,PF00759,PF00331,PF04616,CBM35,PF13472
637000001	Korebacter versatilis Ellin345		Acidobacteria	3308	SAPROPHYTE	66.67	66.67	PF00150,GH43,CBM6,GH9,GH5,GH10,PF00759,PF00331,PF04616,CBM35,PF00756,PF13472
646311938	Kribbella flavida DSM 17836		Actinobacteria	3927	SAPROPHYTE	66.67	66.67	PF00150,GH43,CBM6,PF03422,GH5,PF04616,GH26,CBM35,PF02018,CBM4,PF00756,PF13472
648276680	Ktedonobacter racemifer SOSP1-21, DSM 44963		Chloroflexi	5073	SAPROPHYTE	66.67	66.67	PF00150,GH43,CBM6,PF03422,GH5,GH10,PF00331,PF04616,CBM35,PF02018,PF00756,PF13472
649989975	Mucilaginibacter paludis TPT56, DSM 18603		Bacteroidetes	4161	SAPROPHYTE	66.67	66.67	PF00150,GH43,CBM6,PF03422,GH5,GH10,PF00331,PF04616,PF02018,CBM4,PF00756,PF13472
644736398	Pedobacter heparinus HIM 762-3, DSM 2366		Bacteroidetes	2973	SAPROPHYTE	66.67	66.67	PF00150,GH43,CBM6,GH9,GH5,PF02927,GH10,PF00759,PF04616,CBM35,PF00756,PF13472
640963036	Pedobacter sp. BAL39		Bacteroidetes	3081	SAPROPHYTE	66.67	66.67	PF00150,GH43,CBM6,PF03422,GH5,PF04616,GH26,CBM35,PF02156,CBM4,PF00756,PF13472
643886200	Prevotella copri CB7, DSM 18205		Bacteroidetes	1782	SAPROPHYTE	66.67	66.67	PF00150,GH43,CBM6,PF03422,GH5,GH10,PF00331,PF04616,PF02018,CBM4,PF00756,PF13472
648861012	Prevotella oris C735		Bacteroidetes	1683	SAPROPHYTE	66.67	66.67	PF00150,GH43,GH5,GH10,PF00331,PF04616,GH26,PF02018,PF02156,CBM4,PF00756,PF13472
640427140	Salinispora tropica CNB-440		Actinobacteria	2737	-	66.67	66.67	PF00150,CBM6,GH9,PF03422,GH5,PF02927,PF00759,CBM35,PF02018,CBM4,PF00756,PF13472
643886135	Sphingobacterium spiritivorum ATCC 33300		Bacteroidetes	2926	SAPROPHYTE	66.67	66.67	GH43,CBM6,GH9,PF03422,GH5,PF02927,PF00759,PF04616,PF02018,CBM4,PF00756,PF13472
645058827	Streptomyces roseosporus NRRL 11379		Actinobacteria	4022	SAPROPHYTE	66.67	66.67	PF00150,GH43,CBM6,PF03422,GH5,PF04616,GH26,CBM35,PF02018,CBM4,PF00756,PF13472
645058822	Streptomyces roseosporus NRRL 15998		Actinobacteria	3934	SAPROPHYTE	66.67	66.67	PF00150,GH43,CBM6,PF03422,GH5,PF04616,GH26,CBM35,PF02018,CBM4,PF00756,PF13472
646564581	Thermobispora bispora R51, DSM 43833		Actinobacteria	2371	SAPROPHYTE	66.67	66.67	PF00150,GH43,CBM6,PF03422,GH5,GH10,PF00331,PF04616,GH26,CBM35,PF02018,PF13472

## Sheet: Table S2 (M2)
IMG-OID	Name	Bin info	Phylum	Number of protein family annotations	Saprophyte status	Completeness score	Threshold	Annotations
cow_rumen_genome	AJ	cow_rumen_AJ (Bacteroidales)		1158	SAPROPHYTE	81.82	50	CBM6,PF03422,CBM35,PF00754,CBM47,CBM32,PF00041,PF00722,GH119,CBM61,GH16,PF12708,PF02311,PF02018,PF14200,CBM13,PF00652,PF13483
2004080001	Hindgut microbiome of Nasutitermes sp. (Costa Rica)	bacteria remainder		7041	SAPROPHYTE	81.82	50	CBM6,PF03422,CBM35,PF00754,CBM47,CBM32,GH87,PF00041,PF00722,GH119,GH16,CBM16,PF12708,PF02311,PF02018,GH55,GH30,PF13483
manatee_bin	manatee_bin_ncbiTaxId_816	Bacteroides		2552	SAPROPHYTE	68.18	50	CBM6,PF03422,CBM35,PF00754,CBM47,CBM32,PF00722,GH16,PF12708,PF02311,PF02018,PF14200,CBM13,GH30,PF13483
cow_rumen_genome	AC2a	cow_rumen_AC2a (Bacteroidales)		1019	SAPROPHYTE	54.55	50	CBM6,PF03422,PF00754,CBM47,CBM32,PF00041,PF00722,GH119,GH16,CBM16,PF12708,GH30
tamar_wallaby_bin	tamar_wallaby_bin_ncbiTaxId_297314	uncultured Lachnospiraceae bacterium		1482	SAPROPHYTE	54.55	50	CBM6,PF03422,PF00754,CBM32,GH87,PF00722,GH16,CBM16,PF02311,PF02018,GH30,PF13483
2021593001	Forestomach microbiome of Macropus eugenii	Bacteroidales		744	SAPROPHYTE	50	50	CBM6,PF03422,CBM35,CBM61,CBM16,PF12708,PF02018,GH55,PF14200,GH30,PF13483
2013338003	Macropus eugenii Gut Microbiome (Macropus_eugenii_combined, MeugComb)	Bacteria		2452	SAPROPHYTE	50	50	CBM35,CBM32,PF00041,PF00722,GH16,CBM16,PF12708,PF02311,PF02018,GH55,PF13483
644736339	Catenulispora acidiphila ID139908, DSM 44928		Actinobacteria	5019	SAPROPHYTE	100	50	CBM6,PF03422,CBM35,PF00754,CBM47,CBM32,GH87,PF00041,PF00722,GH119,CBM61,GH16,CBM16,PF12708,PF02311,PF02018,GH55,PF14200,CBM13,PF00652,GH30,PF13483
646311929	Geobacillus sp. Y412MC10		Firmicutes	4035	SAPROPHYTE	100	50	CBM6,PF03422,CBM35,PF00754,CBM47,CBM32,GH87,PF00041,PF00722,GH119,CBM61,GH16,CBM16,PF12708,PF02311,PF02018,GH55,PF14200,CBM13,PF00652,GH30,PF13483
646311938	Kribbella flavida DSM 17836		Actinobacteria	3927	SAPROPHYTE	100	50	CBM6,PF03422,CBM35,PF00754,CBM47,CBM32,GH87,PF00041,PF00722,GH119,CBM61,GH16,CBM16,PF12708,PF02311,PF02018,GH55,PF14200,CBM13,PF00652,GH30,PF13483
648276707	Paenibacillus curdlanolyticus YK9		Firmicutes	3375	SAPROPHYTE	100	50	CBM6,PF03422,CBM35,PF00754,CBM47,CBM32,GH87,PF00041,PF00722,GH119,CBM61,GH16,CBM16,PF12708,PF02311,PF02018,GH55,PF14200,CBM13,PF00652,GH30,PF13483
649633079	Paenibacillus polymyxa SC2		Firmicutes	3521	SAPROPHYTE	100	50	CBM6,PF03422,CBM35,PF00754,CBM47,CBM32,GH87,PF00041,PF00722,GH119,CBM61,GH16,CBM16,PF12708,PF02311,PF02018,GH55,PF14200,CBM13,PF00652,GH30,PF13483
647533191	Paenibacillus sp. D14		Firmicutes	3110	SAPROPHYTE	100	50	CBM6,PF03422,CBM35,PF00754,CBM47,CBM32,GH87,PF00041,PF00722,GH119,CBM61,GH16,CBM16,PF12708,PF02311,PF02018,GH55,PF14200,CBM13,PF00652,GH30,PF13483
644736396	Paenibacillus sp. JDR-2		Firmicutes	4085	SAPROPHYTE	100	50	CBM6,PF03422,CBM35,PF00754,CBM47,CBM32,GH87,PF00041,PF00722,GH119,CBM61,GH16,CBM16,PF12708,PF02311,PF02018,GH55,PF14200,CBM13,PF00652,GH30,PF13483
649633096	Stigmatella aurantiaca DW4/3-1		Proteobacteria	4937	SAPROPHYTE	100	50	CBM6,PF03422,CBM35,PF00754,CBM47,CBM32,GH87,PF00041,PF00722,GH119,CBM61,GH16,CBM16,PF12708,PF02311,PF02018,GH55,PF14200,CBM13,PF00652,GH30,PF13483
639857000	Stigmatella aurantiaca DW4/3-1		Proteobacteria	4731	SAPROPHYTE	100	50	CBM6,PF03422,CBM35,PF00754,CBM47,CBM32,GH87,PF00041,PF00722,GH119,CBM61,GH16,CBM16,PF12708,PF02311,PF02018,GH55,PF14200,CBM13,PF00652,GH30,PF13483
637000304	Streptomyces avermitilis MA-4680		Actinobacteria	4670	SAPROPHYTE	100	50	CBM6,PF03422,CBM35,PF00754,CBM47,CBM32,GH87,PF00041,PF00722,GH119,CBM61,GH16,CBM16,PF12708,PF02311,PF02018,GH55,PF14200,CBM13,PF00652,GH30,PF13483
646862346	Streptomyces bingchenggensis BCW-1		Actinobacteria	5371	SAPROPHYTE	100	50	CBM6,PF03422,CBM35,PF00754,CBM47,CBM32,GH87,PF00041,PF00722,GH119,CBM61,GH16,CBM16,PF12708,PF02311,PF02018,GH55,PF14200,CBM13,PF00652,GH30,PF13483
637000305	Streptomyces coelicolor A3(2)		Actinobacteria	4903	SAPROPHYTE	100	50	CBM6,PF03422,CBM35,PF00754,CBM47,CBM32,GH87,PF00041,PF00722,GH119,CBM61,GH16,CBM16,PF12708,PF02311,PF02018,GH55,PF14200,CBM13,PF00652,GH30,PF13483
645058824	Streptomyces ghanaensis ATCC 14672		Actinobacteria	4381	SAPROPHYTE	100	50	CBM6,PF03422,CBM35,PF00754,CBM47,CBM32,GH87,PF00041,PF00722,GH119,CBM61,GH16,CBM16,PF12708,PF02311,PF02018,GH55,PF14200,CBM13,PF00652,GH30,PF13483
645058728	Streptomyces griseoflavus Tu4000		Actinobacteria	4040	SAPROPHYTE	100	50	CBM6,PF03422,CBM35,PF00754,CBM47,CBM32,GH87,PF00041,PF00722,GH119,CBM61,GH16,CBM16,PF12708,PF02311,PF02018,GH55,PF14200,CBM13,PF00652,GH30,PF13483
641522653	Streptomyces griseus griseus NBRC 13350		Actinobacteria	4240	SAPROPHYTE	100	50	CBM6,PF03422,CBM35,PF00754,CBM47,CBM32,GH87,PF00041,PF00722,GH119,CBM61,GH16,CBM16,PF12708,PF02311,PF02018,GH55,PF14200,CBM13,PF00652,GH30,PF13483
647000328	Streptomyces griseus XyelbKG-1 1		Actinobacteria	4278	SAPROPHYTE	100	50	CBM6,PF03422,CBM35,PF00754,CBM47,CBM32,GH87,PF00041,PF00722,GH119,CBM61,GH16,CBM16,PF12708,PF02311,PF02018,GH55,PF14200,CBM13,PF00652,GH30,PF13483
648861016	Streptomyces pristinaespiralis ATCC 25486		Actinobacteria	4103	SAPROPHYTE	100	50	CBM6,PF03422,CBM35,PF00754,CBM47,CBM32,GH87,PF00041,PF00722,GH119,CBM61,GH16,CBM16,PF12708,PF02311,PF02018,GH55,PF14200,CBM13,PF00652,GH30,PF13483
647533235	Streptomyces sp. e14		Actinobacteria	3805	SAPROPHYTE	100	50	CBM6,PF03422,CBM35,PF00754,CBM47,CBM32,GH87,PF00041,PF00722,GH119,CBM61,GH16,CBM16,PF12708,PF02311,PF02018,GH55,PF14200,CBM13,PF00652,GH30,PF13483
649990018	Streptomyces sp. SA3_actG		Actinobacteria	3730	SAPROPHYTE	100	50	CBM6,PF03422,CBM35,PF00754,CBM47,CBM32,GH87,PF00041,PF00722,GH119,CBM61,GH16,CBM16,PF12708,PF02311,PF02018,GH55,PF14200,CBM13,PF00652,GH30,PF13483
647000329	Streptomyces sp. SirexAA-E		Actinobacteria	3939	SAPROPHYTE	100	50	CBM6,PF03422,CBM35,PF00754,CBM47,CBM32,GH87,PF00041,PF00722,GH119,CBM61,GH16,CBM16,PF12708,PF02311,PF02018,GH55,PF14200,CBM13,PF00652,GH30,PF13483
647533234	Streptomyces sp. SPB74		Actinobacteria	3256	SAPROPHYTE	100	50	CBM6,PF03422,CBM35,PF00754,CBM47,CBM32,GH87,PF00041,PF00722,GH119,CBM61,GH16,CBM16,PF12708,PF02311,PF02018,GH55,PF14200,CBM13,PF00652,GH30,PF13483
645951849	Streptomyces sp. SPB78		Actinobacteria	3550	SAPROPHYTE	100	50	CBM6,PF03422,CBM35,PF00754,CBM47,CBM32,GH87,PF00041,PF00722,GH119,CBM61,GH16,CBM16,PF12708,PF02311,PF02018,GH55,PF14200,CBM13,PF00652,GH30,PF13483
648861017	Streptomyces sviceus ATCC 29083		Actinobacteria	4847	SAPROPHYTE	100	50	CBM6,PF03422,CBM35,PF00754,CBM47,CBM32,GH87,PF00041,PF00722,GH119,CBM61,GH16,CBM16,PF12708,PF02311,PF02018,GH55,PF14200,CBM13,PF00652,GH30,PF13483
648276750	Streptomyces violaceusniger Tu 4113		Actinobacteria	5163	SAPROPHYTE	100	50	CBM6,PF03422,CBM35,PF00754,CBM47,CBM32,GH87,PF00041,PF00722,GH119,CBM61,GH16,CBM16,PF12708,PF02311,PF02018,GH55,PF14200,CBM13,PF00652,GH30,PF13483
647533243	Verrucomicrobiales sp. DG1235		Verrucomicrobia	3075	SAPROPHYTE	100	50	CBM6,PF03422,CBM35,PF00754,CBM47,CBM32,GH87,PF00041,PF00722,GH119,CBM61,GH16,CBM16,PF12708,PF02311,PF02018,GH55,PF14200,CBM13,PF00652,GH30,PF13483
644736340	Chitinophaga pinensis UQM 2034, DSM 2588		Bacteroidetes	4399	SAPROPHYTE	95.45	50	CBM6,PF03422,CBM35,PF00754,CBM47,CBM32,GH87,PF00041,PF00722,GH119,CBM61,GH16,PF12708,PF02311,PF02018,GH55,PF14200,CBM13,PF00652,GH30,PF13483
642791618	Chthoniobacter flavus Ellin428		Verrucomicrobia	3752	SAPROPHYTE	95.45	50	CBM6,PF03422,CBM35,PF00754,CBM47,CBM32,GH87,PF00041,PF00722,GH119,CBM61,GH16,CBM16,PF12708,PF02311,PF02018,GH55,PF14200,CBM13,PF00652,PF13483
645058753	Clostridium thermocellum DSM 2360		Firmicutes	2315	SAPROPHYTE	95.45	50	CBM6,PF03422,CBM35,PF00754,CBM47,CBM32,PF00041,PF00722,GH119,CBM61,GH16,CBM16,PF12708,PF02311,PF02018,GH55,PF14200,CBM13,PF00652,GH30,PF13483
650377924	Clostridium thermocellum LQ8, DSM 1313		Firmicutes	2391	SAPROPHYTE	95.45	50	CBM6,PF03422,CBM35,PF00754,CBM47,CBM32,PF00041,PF00722,GH119,CBM61,GH16,CBM16,PF12708,PF02311,PF02018,GH55,PF14200,CBM13,PF00652,GH30,PF13483
648028042	Micromonospora aurantiaca ATCC 27029		Actinobacteria	3902	SAPROPHYTE	95.45	50	CBM6,PF03422,CBM35,PF00754,CBM47,CBM32,GH87,PF00041,PF00722,GH119,GH16,CBM16,PF12708,PF02311,PF02018,GH55,PF14200,CBM13,PF00652,GH30,PF13483
649633069	Micromonospora sp. L5		Actinobacteria	3934	SAPROPHYTE	95.45	50	CBM6,PF03422,CBM35,PF00754,CBM47,CBM32,GH87,PF00041,PF00722,GH119,GH16,CBM16,PF12708,PF02311,PF02018,GH55,PF14200,CBM13,PF00652,GH30,PF13483
648028048	Paenibacillus polymyxa E681		Firmicutes	3327	SAPROPHYTE	95.45	50	CBM6,PF03422,CBM35,PF00754,CBM47,CBM32,GH87,PF00041,PF00722,GH119,GH16,CBM16,PF12708,PF02311,PF02018,GH55,PF14200,CBM13,PF00652,GH30,PF13483
645058827	Streptomyces roseosporus NRRL 11379		Actinobacteria	4022	SAPROPHYTE	95.45	50	CBM6,PF03422,CBM35,PF00754,CBM47,CBM32,GH87,PF00041,PF00722,GH119,CBM61,GH16,CBM16,PF12708,PF02311,PF02018,GH55,PF14200,CBM13,PF00652,PF13483
645058822	Streptomyces roseosporus NRRL 15998		Actinobacteria	3934	SAPROPHYTE	95.45	50	CBM6,PF03422,CBM35,PF00754,CBM47,CBM32,GH87,PF00041,PF00722,GH119,CBM61,GH16,CBM16,PF12708,PF02311,PF02018,GH55,PF14200,CBM13,PF00652,PF13483
645951800	Streptomyces sp. AA4		Actinobacteria	4542	SAPROPHYTE	95.45	50	CBM6,PF03422,CBM35,PF00754,CBM47,CBM32,GH87,PF00041,PF00722,GH119,CBM61,GH16,CBM16,PF12708,PF02311,PF02018,GH55,PF14200,CBM13,PF00652,PF13483
645058855	Streptomyces viridochromogenes DSM 40736		Actinobacteria	4569	SAPROPHYTE	95.45	50	CBM6,PF03422,CBM35,PF00754,CBM47,CBM32,GH87,PF00041,PF00722,GH119,CBM61,GH16,CBM16,PF12708,PF02311,PF02018,PF14200,CBM13,PF00652,GH30,PF13483
646311958	Streptosporangium roseum DSM 43021		Actinobacteria	5099	SAPROPHYTE	95.45	50	CBM6,PF03422,CBM35,PF00754,CBM47,CBM32,GH87,PF00041,PF00722,GH119,CBM61,GH16,CBM16,PF12708,PF02311,PF02018,GH55,PF14200,CBM13,PF00652,PF13483
642791610	Clostridium thermocellum JW 20, DSM 4150		Firmicutes	2221	SAPROPHYTE	90.91	50	CBM6,PF03422,CBM35,PF00754,CBM47,CBM32,PF00041,PF00722,GH119,CBM61,GH16,CBM16,PF12708,PF02311,PF02018,GH55,PF14200,CBM13,PF00652,GH30
648276601	Granulicella mallensis MP5ACTX8		Acidobacteria	3326	SAPROPHYTE	90.91	50	CBM6,PF03422,CBM35,PF00754,CBM47,CBM32,GH87,PF00041,PF00722,GH119,GH16,CBM16,PF12708,PF02311,GH55,PF14200,CBM13,PF00652,GH30,PF13483
648276680	Ktedonobacter racemifer SOSP1-21, DSM 44963		Chloroflexi	5073	SAPROPHYTE	90.91	50	CBM6,PF03422,CBM35,PF00754,CBM47,CBM32,GH87,PF00722,CBM61,GH16,CBM16,PF12708,PF02311,PF02018,GH55,PF14200,CBM13,PF00652,GH30,PF13483
649989979	Paenibacillus vortex V453		Firmicutes	3578	SAPROPHYTE	90.91	50	CBM6,PF03422,CBM35,PF00754,CBM47,CBM32,GH87,PF00041,PF00722,GH119,GH16,CBM16,PF12708,PF02311,GH55,PF14200,CBM13,PF00652,GH30,PF13483
647533233	Streptomyces clavuligerus ATCC 27064		Actinobacteria	3899	SAPROPHYTE	90.91	50	CBM6,PF03422,CBM35,PF00754,CBM32,GH87,PF00041,PF00722,GH119,CBM61,GH16,CBM16,PF12708,PF02311,PF02018,GH55,PF14200,CBM13,PF00652,PF13483
646564576	Streptomyces scabiei 87.22		Actinobacteria	5062	SAPROPHYTE	90.91	50	CBM6,PF03422,CBM35,PF00754,CBM47,CBM32,GH87,PF00041,PF00722,GH119,CBM61,GH16,CBM16,PF02311,PF02018,PF14200,CBM13,PF00652,GH30,PF13483
645951811	Bacteroides sp. D2		Bacteroidetes	3485	SAPROPHYTE	86.36	50	CBM6,PF03422,CBM35,PF00754,CBM47,CBM32,GH87,PF00041,PF00722,GH119,CBM61,GH16,CBM16,PF12708,PF02311,PF02018,CBM13,GH30,PF13483
644736369	Flavobacterium johnsoniae UW101, ATCC 17061		Bacteroidetes	3417	SAPROPHYTE	86.36	50	CBM6,PF03422,CBM35,PF00754,CBM32,GH87,PF00041,PF00722,GH119,CBM61,GH16,PF12708,PF02311,GH55,PF14200,CBM13,PF00652,GH30,PF13483
641228504	Salinispora arenicola CNS-205		Actinobacteria	3003	-	86.36	50	CBM6,PF03422,CBM35,PF00754,CBM47,CBM32,GH87,PF00041,PF00722,CBM61,GH16,CBM16,PF12708,PF02311,GH55,PF14200,CBM13,PF00652,PF13483
645058823	Streptomyces albus J1074		Actinobacteria	3477	SAPROPHYTE	86.36	50	CBM6,PF03422,CBM35,PF00754,CBM47,CBM32,GH87,PF00041,PF00722,GH119,CBM61,GH16,PF12708,PF02311,GH55,PF14200,CBM13,PF00652,PF13483
642979328	Streptomyces clavuligerus ATCC 27064		Actinobacteria	3127	SAPROPHYTE	86.36	50	CBM6,PF03422,CBM35,PF00754,CBM32,GH87,PF00041,PF00722,GH119,CBM61,GH16,CBM16,PF12708,PF02311,PF02018,PF14200,CBM13,PF00652,PF13483
645058857	Streptomyces hygroscopicus ATCC 53653		Actinobacteria	4873	SAPROPHYTE	86.36	50	CBM6,PF03422,CBM35,PF00754,CBM32,GH87,PF00041,PF00722,CBM61,GH16,PF12708,PF02311,PF02018,GH55,PF14200,CBM13,PF00652,GH30,PF13483
642791623	Streptomyces sp. Mg1		Actinobacteria	3713	SAPROPHYTE	86.36	50	CBM6,PF03422,CBM35,PF00754,CBM47,CBM32,GH87,PF00041,GH119,CBM61,CBM16,PF02311,PF02018,GH55,PF14200,CBM13,PF00652,GH30,PF13483
649633010	Bacillus cellulosilyticus N-4, DSM 2522		Firmicutes	3005	SAPROPHYTE	81.82	50	CBM6,PF03422,CBM35,PF00754,CBM47,CBM32,PF00041,PF00722,GH119,CBM61,GH16,CBM16,PF12708,PF02311,PF02018,GH55,GH30,PF13483
641380449	Bacteroides ovatus ATCC 8483		Bacteroidetes	3493	SAPROPHYTE	81.82	50	CBM6,PF03422,CBM35,PF00754,CBM47,CBM32,GH87,PF00041,PF00722,CBM61,GH16,CBM16,PF12708,PF02311,PF02018,GH55,GH30,PF13483
648861000	Bacteroides sp. 1_1_14		Bacteroidetes	3202	SAPROPHYTE	81.82	50	CBM6,CBM35,PF00754,CBM47,CBM32,GH87,PF00041,PF00722,GH16,CBM16,PF12708,PF02311,PF02018,GH55,PF14200,CBM13,GH30,PF13483
646206272	Bacteroides sp. 1_1_6		Bacteroidetes	3571	SAPROPHYTE	81.82	50	CBM6,CBM35,PF00754,CBM47,CBM32,GH87,PF00041,PF00722,GH16,CBM16,PF12708,PF02311,PF02018,GH55,PF14200,CBM13,GH30,PF13483
646206266	Bacteroides sp. 2_2_4		Bacteroidetes	3666	SAPROPHYTE	81.82	50	CBM6,PF03422,CBM35,PF00754,CBM47,CBM32,GH87,PF00041,PF00722,CBM61,GH16,CBM16,PF12708,PF02311,PF02018,GH55,GH30,PF13483
648861003	Bacteroides sp. 3_1_23		Bacteroidetes	3349	SAPROPHYTE	81.82	50	CBM6,PF03422,CBM35,PF00754,CBM47,CBM32,GH87,PF00041,PF00722,CBM61,GH16,CBM16,PF12708,PF02311,PF02018,GH55,GH30,PF13483
648861004	Bacteroides sp. D22		Bacteroidetes	3417	SAPROPHYTE	81.82	50	CBM6,PF03422,CBM35,PF00754,CBM47,CBM32,GH87,PF00041,PF00722,CBM61,GH16,CBM16,PF12708,PF02311,PF02018,GH55,GH30,PF13483
643886082	Chryseobacterium gleum F93, ATCC 35910		Bacteroidetes	3061	SAPROPHYTE	81.82	50	CBM6,PF03422,CBM35,PF00754,CBM47,CBM32,GH87,PF00041,PF00722,GH119,GH16,PF12708,PF02311,PF14200,CBM13,PF00652,GH30,PF13483
647533185	Micromonospora carbonacea var. africana. ATCC 39149		Actinobacteria	3494	SAPROPHYTE	81.82	50	CBM6,PF03422,CBM35,PF00754,CBM32,GH87,PF00041,PF00722,GH119,GH16,CBM16,PF02311,PF02018,PF14200,CBM13,PF00652,GH30,PF13483
641522643	Opitutus terrae PB90-1		Verrucomicrobia	3185	SAPROPHYTE	81.82	50	CBM6,PF03422,CBM35,PF00754,CBM47,CBM32,GH87,PF00041,PF00722,GH119,GH16,CBM16,PF12708,PF02311,PF02018,GH55,GH30,PF13483
645058870	Pedosphaera parvula Ellin514		Verrucomicrobia	3703	SAPROPHYTE	81.82	50	CBM6,PF03422,PF00754,CBM47,CBM32,GH87,PF00041,PF00722,GH119,CBM61,GH16,CBM16,PF12708,PF02311,PF02018,GH55,GH30,PF13483
646311954	Spirosoma linguale DSM 74		Bacteroidetes	4513	SAPROPHYTE	81.82	50	CBM6,PF03422,CBM35,PF00754,CBM32,GH87,PF00041,PF00722,CBM61,GH16,PF12708,PF02311,GH55,PF14200,CBM13,PF00652,GH30,PF13483
646564581	Thermobispora bispora R51, DSM 43833		Actinobacteria	2371	SAPROPHYTE	81.82	50	CBM6,PF03422,CBM35,PF00754,CBM47,CBM32,GH87,PF00041,PF00722,GH119,CBM61,GH16,CBM16,PF02018,PF14200,CBM13,PF00652,PF13483
642791621	Bacteroides intestinalis 341, DSM 17393		Bacteroidetes	3292	SAPROPHYTE	77.27	50	CBM6,PF03422,CBM35,PF00754,CBM47,CBM32,GH87,PF00722,GH16,PF12708,PF02311,PF02018,GH55,PF14200,CBM13,GH30,PF13483
647000213	Bacteroides ovatus SD CMC 3f		Bacteroidetes	3560	SAPROPHYTE	77.27	50	CBM6,PF03422,CBM35,PF00754,CBM47,CBM32,PF00041,PF00722,CBM61,GH16,CBM16,PF12708,PF02311,PF02018,GH55,GH30,PF13483
637000026	Bacteroides thetaiotaomicron VPI-5482		Bacteroidetes	3439	SAPROPHYTE	77.27	50	CBM6,CBM35,PF00754,CBM47,CBM32,GH87,PF00041,PF00722,GH16,PF12708,PF02311,PF02018,GH55,PF14200,CBM13,GH30,PF13483
649633031	Cellulophaga algicola IC166, DSM 14237		Bacteroidetes	2783	SAPROPHYTE	77.27	50	CBM6,PF03422,CBM35,PF00754,CBM47,CBM32,GH87,PF00041,PF00722,GH119,GH16,PF12708,PF02311,PF02018,GH55,GH30,PF13483
646311933	Haliangium ochraceum DSM 14365		Proteobacteria	3900	SAPROPHYTE	77.27	50	CBM6,PF03422,CBM35,PF00754,CBM47,CBM32,GH87,PF00041,PF00722,GH16,PF02311,GH55,PF14200,CBM13,PF00652,GH30,PF13483
641228494	Herpetosiphon aurantiacus DSM 785		Chloroflexi	3423	SAPROPHYTE	77.27	50	PF00754,CBM47,CBM32,GH87,PF00041,PF00722,GH119,GH16,CBM16,PF02311,PF02018,GH55,PF14200,CBM13,PF00652,GH30,PF13483
649989975	Mucilaginibacter paludis TPT56, DSM 18603		Bacteroidetes	4161	SAPROPHYTE	77.27	50	CBM6,PF03422,PF00754,CBM32,PF00041,PF00722,GH16,CBM16,PF12708,PF02311,PF02018,GH55,PF14200,CBM13,PF00652,GH30,PF13483
640427140	Salinispora tropica CNB-440		Actinobacteria	2737	-	77.27	50	CBM6,PF03422,CBM35,PF00754,CBM47,CBM32,GH87,PF00041,PF00722,GH119,GH16,PF02311,PF02018,PF14200,CBM13,PF00652,PF13483
643692001	Acidobacterium capsulatum ATCC 51196		Acidobacteria	2528	SAPROPHYTE	72.73	50	PF00754,CBM32,PF00041,PF00722,GH119,GH16,CBM16,PF12708,PF02311,PF02018,GH55,PF14200,CBM13,PF00652,GH30,PF13483
637000020	Bacillus halodurans C-125		Firmicutes	3063	SAPROPHYTE	72.73	50	CBM6,PF03422,CBM35,PF00754,CBM47,CBM32,PF00041,PF00722,GH119,CBM61,GH16,CBM16,PF12708,PF02311,GH55,PF13483
647533110	Bacteroides sp. 2_1_16		Bacteroidetes	2768	SAPROPHYTE	72.73	50	CBM6,PF03422,CBM35,PF00754,CBM47,CBM32,PF00041,PF00722,CBM61,GH16,CBM16,PF02311,PF02018,PF14200,CBM13,PF13483
649989913	Bacteroides sp. 3_1_40A		Bacteroidetes	3009	SAPROPHYTE	72.73	50	CBM6,PF03422,CBM35,PF00754,CBM47,CBM32,GH87,PF00722,GH16,CBM16,PF12708,PF02311,PF02018,GH55,GH30,PF13483
641380447	Bacteroides uniformis ATCC 8492		Bacteroidetes	2766	SAPROPHYTE	72.73	50	CBM6,PF03422,CBM35,PF00754,CBM47,CBM32,GH87,PF00041,PF00722,GH16,PF12708,PF02311,PF02018,GH55,GH30,PF13483
640753008	Bacteroides vulgatus ATCC 8482		Bacteroidetes	2854	SAPROPHYTE	72.73	50	CBM6,PF03422,CBM35,PF00754,CBM47,CBM32,GH87,PF00722,GH16,CBM16,PF12708,PF02311,PF02018,GH55,GH30,PF13483
650377911	Bacteroides xylanisolvens XB1A		Bacteroidetes	3070	SAPROPHYTE	72.73	50	CBM6,PF03422,CBM35,PF00754,CBM47,CBM32,GH87,PF00041,PF00722,GH16,PF12708,PF02311,PF02018,GH55,GH30,PF13483
641736198	Clostridium ramosum VPI 0427, DSM 1402		Firmicutes	1878	SAPROPHYTE	72.73	50	CBM6,PF03422,CBM35,PF00754,CBM47,CBM32,PF00041,PF00722,CBM61,GH16,CBM16,PF02311,PF02018,GH55,GH30,PF13483
646206251	Coprobacillus sp. D7		Firmicutes	1955	SAPROPHYTE	72.73	50	CBM6,PF03422,CBM35,PF00754,CBM47,CBM32,PF00041,PF00722,CBM61,GH16,CBM16,PF02311,PF02018,GH55,GH30,PF13483
644736356	Dyadobacter fermentans NS114, DSM 18053		Bacteroidetes	3725	SAPROPHYTE	72.73	50	CBM6,PF03422,CBM35,PF00754,CBM47,CBM32,PF00041,PF00722,GH119,GH16,PF12708,PF02311,PF14200,CBM13,GH30,PF13483
649633002	Granulicella tundricola MP5ACTX9		Acidobacteria	3225	SAPROPHYTE	72.73	50	CBM6,PF03422,CBM35,PF00754,CBM32,PF00722,GH119,GH16,PF12708,PF02311,GH55,PF14200,CBM13,PF00652,GH30,PF13483
637000128	Hahella chejuensis KCTC 2396		Proteobacteria	4262	SAPROPHYTE	72.73	50	CBM6,PF03422,CBM35,PF00754,CBM47,CBM32,GH87,PF00722,GH16,PF12708,PF02311,PF02018,PF14200,CBM13,PF00652,PF13483
640963040	Lentisphaera araneosa HTCC2155		Lentisphaerae	2878	SAPROPHYTE	72.73	50	CBM6,PF03422,CBM35,PF00754,CBM47,CBM32,GH87,PF00722,CBM61,GH16,CBM16,PF12708,PF02311,PF02018,GH55,PF13483
643886135	Sphingobacterium spiritivorum ATCC 33300		Bacteroidetes	2926	SAPROPHYTE	72.73	50	CBM6,PF03422,PF00754,CBM32,PF00722,GH16,CBM16,PF12708,PF02311,PF02018,GH55,PF14200,CBM13,PF00652,GH30,PF13483
646564571	Stackebrandtia nassauensis LLR-40K-21, DSM 44728		Actinobacteria	3485	SAPROPHYTE	72.73	50	CBM6,PF03422,CBM35,PF00754,CBM32,PF00041,PF00722,GH119,GH16,PF02311,GH55,PF14200,CBM13,PF00652,GH30,PF13483
645058853	Streptomyces sp. C		Actinobacteria	4095	SAPROPHYTE	72.73	50	CBM6,PF03422,CBM35,PF00754,CBM32,PF00041,GH119,CBM61,GH16,CBM16,PF02311,PF02018,PF14200,CBM13,PF00652,PF13483
649633100	Terriglobus saanensis SP1PR4		Acidobacteria	2893	SAPROPHYTE	72.73	50	CBM35,PF00754,CBM47,CBM32,PF00041,PF00722,GH119,GH16,PF12708,PF02311,GH55,PF14200,CBM13,PF00652,GH30,PF13483
641736179	Verrucomicrobium spinosum DSM 4136		Verrucomicrobia	3495	SAPROPHYTE	72.73	50	CBM6,PF03422,CBM35,PF00754,CBM47,CBM32,PF00041,PF00722,CBM61,GH16,CBM16,PF12708,PF02311,PF02018,GH55,PF13483
642979319	Bacteroides finegoldii DSM 17565		Bacteroidetes	2760	SAPROPHYTE	68.18	50	CBM6,PF03422,CBM35,PF00754,CBM47,CBM32,GH87,PF00722,GH16,CBM16,PF12708,PF02311,PF02018,GH30,PF13483
637000024	Bacteroides fragilis NCTC 9343		Bacteroidetes	2792	SAPROPHYTE	68.18	50	CBM6,PF03422,CBM35,PF00754,CBM47,CBM32,PF00041,PF00722,CBM61,GH16,CBM16,PF02311,PF02018,GH30,PF13483
637000025	Bacteroides fragilis YCH46		Bacteroidetes	2905	SAPROPHYTE	68.18	50	CBM6,PF03422,CBM35,PF00754,CBM47,CBM32,PF00722,CBM61,GH16,CBM16,PF02311,PF02018,PF14200,CBM13,PF13483
647000212	Bacteroides ovatus SD CC 2a		Bacteroidetes	3340	SAPROPHYTE	68.18	50	CBM6,PF03422,CBM35,PF00754,CBM47,CBM32,PF00722,CBM61,GH16,PF12708,PF02311,PF02018,GH55,GH30,PF13483
642979351	Bacteroides plebeius M12, DSM 17135		Bacteroidetes	2577	SAPROPHYTE	68.18	50	CBM6,PF03422,CBM35,PF00754,CBM32,PF00722,CBM61,GH16,CBM16,PF12708,PF02311,PF02018,GH55,GH30,PF13483
647533111	Bacteroides sp. 2_1_22		Bacteroidetes	3212	SAPROPHYTE	68.18	50	CBM6,PF03422,CBM35,PF00754,CBM47,CBM32,PF00722,CBM61,GH16,PF12708,PF02311,PF02018,GH55,GH30,PF13483
646206273	Bacteroides sp. 3_2_5		Bacteroidetes	2777	SAPROPHYTE	68.18	50	CBM6,PF03422,CBM35,PF00754,CBM47,CBM32,PF00722,CBM61,GH16,CBM16,PF02311,PF02018,PF14200,CBM13,PF13483
646206274	Bacteroides sp. 4_3_47FAA		Bacteroidetes	2907	SAPROPHYTE	68.18	50	CBM6,PF03422,CBM35,PF00754,CBM32,GH87,PF00722,GH16,CBM16,PF12708,PF02311,PF02018,GH55,GH30,PF13483
646206264	Bacteroides sp. D1		Bacteroidetes	3212	SAPROPHYTE	68.18	50	CBM6,PF03422,CBM35,PF00754,CBM47,CBM32,PF00722,CBM61,GH16,PF12708,PF02311,PF02018,GH55,GH30,PF13483
647533114	Bacteroides sp. D20		Bacteroidetes	2629	SAPROPHYTE	68.18	50	CBM6,PF03422,PF00754,CBM47,CBM32,GH87,PF00041,PF00722,GH16,PF12708,PF02311,PF02018,GH55,GH30,PF13483
647000214	Bacteroides vulgatus PC510		Bacteroidetes	2739	SAPROPHYTE	68.18	50	CBM6,PF03422,CBM35,PF00754,CBM32,GH87,PF00722,GH16,CBM16,PF12708,PF02311,PF02018,GH55,GH30,PF13483
647000215	Bacteroides xylanisolvens SD CC 1b		Bacteroidetes	3328	SAPROPHYTE	68.18	50	CBM6,PF03422,CBM35,PF00754,CBM47,CBM32,PF00722,CBM61,GH16,PF12708,PF02311,PF02018,GH55,GH30,PF13483
643692008	Beutenbergia cavernae HKI 0122, DSM 12333		Actinobacteria	2479	SAPROPHYTE	68.18	50	PF00754,CBM47,CBM32,GH87,PF00041,PF00722,GH119,CBM61,GH16,CBM16,PF12708,PF02311,PF02018,GH55,PF13483
649633032	Cellulophaga lytica LIM-21, DSM 7489		Bacteroidetes	2179	SAPROPHYTE	68.18	50	CBM6,PF03422,CBM35,PF00754,CBM32,PF00041,PF00722,GH119,GH16,PF12708,PF02311,PF14200,CBM13,GH30,PF13483
640963022	Eubacterium ventriosum ATCC 27560		Firmicutes	1589	-	68.18	50	CBM6,PF03422,CBM35,PF00754,CBM47,CBM32,GH87,PF00041,PF00722,GH16,PF12708,PF02311,PF02018,GH55,GH30
637000186	Myxococcus xanthus DK 1622		Proteobacteria	4272	SAPROPHYTE	68.18	50	PF00754,CBM47,CBM32,PF00041,PF00722,GH119,CBM61,GH16,CBM16,PF02311,PF02018,PF14200,CBM13,PF00652,PF13483
646564557	Nocardiopsis dassonvillei dassonvillei DSM 43111		Actinobacteria	3340	SAPROPHYTE	68.18	50	CBM6,PF03422,CBM35,PF00754,CBM32,PF00041,PF00722,GH119,GH16,PF02311,PF02018,PF14200,CBM13,PF00652,PF13483
649633080	Paludibacter propionicigenes WB4, DSM 17365		Bacteroidetes	2176	SAPROPHYTE	68.18	50	CBM6,PF03422,CBM35,PF00754,CBM32,GH87,PF00041,PF00722,GH16,PF02311,PF02018,PF14200,CBM13,PF00652,GH30
640963036	Pedobacter sp. BAL39		Bacteroidetes	3081	SAPROPHYTE	68.18	50	CBM6,PF03422,CBM35,PF00754,CBM47,CBM32,GH87,PF00722,GH16,PF02311,PF14200,CBM13,PF00652,GH30,PF13483
638341169	Reinekea sp. MED297		Proteobacteria	2996	SAPROPHYTE	68.18	50	CBM6,PF03422,CBM35,PF00754,CBM47,CBM32,PF00041,PF00722,GH16,PF02311,PF02018,PF14200,CBM13,PF00652,PF13483
650377969	Ruminococcus sp. 18P13		Firmicutes	1331	SAPROPHYTE	68.18	50	CBM6,PF03422,CBM35,PF00041,PF00722,GH119,CBM61,GH16,CBM16,PF02311,PF02018,PF14200,CBM13,PF00652,GH30
639633060	Solibacter usitatus Ellin6076		Acidobacteria	5030	SAPROPHYTE	68.18	50	PF00754,CBM47,CBM32,GH87,PF00041,PF00722,GH119,GH16,PF12708,PF02311,PF02018,GH55,PF14200,GH30,PF13483
640963023	Bacteroides caccae ATCC 43185		Bacteroidetes	2548	SAPROPHYTE	63.64	50	CBM6,PF03422,CBM35,PF00754,CBM47,CBM32,PF00722,GH16,PF12708,PF02311,PF02018,GH55,GH30,PF13483
646206258	Bacteroides dorei 5_1_36/D4		Bacteroidetes	2966	SAPROPHYTE	63.64	50	PF03422,CBM35,PF00754,CBM47,CBM32,GH87,PF00722,GH16,PF12708,PF02311,PF02018,GH55,GH30,PF13483
642979370	Bacteroides dorei DSM 17855		Bacteroidetes	2997	SAPROPHYTE	63.64	50	PF03422,CBM35,PF00754,CBM47,CBM32,GH87,PF00722,GH16,PF12708,PF02311,PF02018,GH55,GH30,PF13483
642979334	Bacteroides eggerthii DSM 20697		Bacteroidetes	2422	SAPROPHYTE	63.64	50	CBM6,PF03422,CBM35,PF00754,CBM47,CBM32,PF00041,PF12708,PF02311,PF02018,GH55,PF14200,GH30,PF13483
650377910	Bacteroides fragilis 638R		Bacteroidetes	2865	SAPROPHYTE	63.64	50	CBM6,PF03422,CBM35,PF00754,CBM47,CBM32,PF00041,PF00722,CBM61,GH16,CBM16,PF02311,PF02018,PF13483
649633013	Bacteroides salanitronis BL78, DSM 18170		Bacteroidetes	2367	SAPROPHYTE	63.64	50	CBM6,PF03422,CBM35,PF00754,CBM32,GH87,PF00722,GH16,CBM16,PF12708,PF02311,PF02018,GH30,PF13483
649989914	Bacteroides sp. 4_1_36		Bacteroidetes	2662	SAPROPHYTE	63.64	50	CBM6,PF03422,PF00754,CBM32,GH87,PF00041,PF00722,GH16,PF12708,PF02311,PF02018,GH55,GH30,PF13483
648028012	Butyrivibrio proteoclasticus B316		Firmicutes	2234	SAPROPHYTE	63.64	50	CBM6,PF03422,CBM35,PF00722,CBM61,GH16,PF12708,PF02311,GH55,PF14200,CBM13,PF00652,GH30,PF13483
649989924	Coprobacillus sp. 29_1		Firmicutes	2133	SAPROPHYTE	63.64	50	CBM6,PF03422,CBM35,PF00754,CBM47,CBM32,PF00041,PF00722,GH16,CBM16,PF02311,GH55,GH30,PF13483
649633034	Deinococcus maricopensis LB-34, DSM 21211		Deinococcus-Thermus	2091	SAPROPHYTE	63.64	50	CBM6,PF03422,CBM35,PF00041,PF00722,GH119,GH16,CBM16,PF12708,PF02311,PF02018,GH55,GH30,PF13483
643348542	Dictyoglomus thermophilum H-6-12, ATCC 35947		Dictyoglomi	1400	SAPROPHYTE	63.64	50	CBM6,PF03422,CBM35,PF00754,CBM47,CBM32,GH87,PF00722,CBM61,GH16,CBM16,PF02311,PF02018,PF13483
642979358	Parabacteroides johnsonii DSM 18315		Bacteroidetes	2627	SAPROPHYTE	63.64	50	PF00754,CBM47,CBM32,PF00722,GH16,PF12708,PF02311,PF02018,GH55,PF14200,CBM13,PF00652,GH30,PF13483
649633082	Pedobacter saltans Steyn 113, DSM 12145		Bacteroidetes	2877	SAPROPHYTE	63.64	50	CBM6,PF03422,CBM35,PF00754,CBM32,PF00041,PF00722,GH16,PF12708,PF02311,PF02018,GH55,GH30,PF13483
645951825	Prevotella bergensis DSM 17361		Bacteroidetes	1680	SAPROPHYTE	63.64	50	CBM6,PF03422,CBM35,CBM32,PF00041,PF00722,GH16,CBM16,PF12708,PF02311,PF02018,GH55,PF14200,CBM13
646564560	Prevotella ruminicola 23		Bacteroidetes	2002	SAPROPHYTE	63.64	50	CBM6,PF03422,CBM35,PF00754,CBM47,CBM32,PF00041,PF00722,GH16,PF12708,PF02018,PF14200,GH30,PF13483
649989912	Bacteroides eggerthii 1_2_48FAA		Bacteroidetes	2661	SAPROPHYTE	59.09	50	CBM6,PF03422,CBM35,PF00754,CBM47,CBM32,PF00041,PF12708,PF02311,PF02018,GH55,PF14200,PF13483
647533113	Bacteroides sp. 3_1_33FAA		Bacteroidetes	2934	SAPROPHYTE	59.09	50	CBM35,PF00754,CBM47,CBM32,GH87,PF00722,GH16,PF12708,PF02311,PF02018,GH55,GH30,PF13483
646206263	Bacteroides sp. 9_1_42FAA		Bacteroidetes	3004	SAPROPHYTE	59.09	50	CBM35,PF00754,CBM47,CBM32,GH87,PF00722,GH16,PF12708,PF02311,PF02018,GH55,GH30,PF13483
641522612	Caulobacter sp. K31		Proteobacteria	3825	SAPROPHYTE	59.09	50	CBM6,PF03422,PF00754,CBM32,PF00722,GH16,PF12708,PF02311,GH55,PF14200,CBM13,PF00652,GH30
641736146	Clostridium perfringens type B - ATCC 3626		Firmicutes	2247	-	59.09	50	CBM35,PF00754,CBM47,CBM32,PF00041,PF00722,GH16,CBM16,PF02311,PF02018,PF14200,CBM13,PF13483
641736249	Clostridium perfringens type D - JGS1721		Firmicutes	2268	-	59.09	50	CBM35,PF00754,CBM47,CBM32,PF00041,PF00722,GH16,CBM16,PF02311,PF02018,PF14200,CBM13,PF13483
646311917	Conexibacter woesei DSM 14684		Actinobacteria	3415	SAPROPHYTE	59.09	50	PF00754,CBM32,PF00041,GH119,CBM61,CBM16,PF12708,PF02311,PF14200,CBM13,PF00652,GH30,PF13483
641380439	Flavobacteriales sp. ALC-1		Bacteroidetes	2133	SAPROPHYTE	59.09	50	PF00754,CBM47,CBM32,PF00041,PF00722,GH119,GH16,PF02311,PF14200,CBM13,PF00652,GH30,PF13483
641736268	Gemmata obscuriglobus UQM 2246		Planctomycetes	3546	SAPROPHYTE	59.09	50	CBM35,PF00754,CBM47,CBM32,PF00722,GH16,PF12708,PF02311,GH55,PF14200,CBM13,PF00652,PF13483
639633025	Gramella forsetii KT0803		Bacteroidetes	2394	SAPROPHYTE	59.09	50	CBM6,PF03422,CBM35,PF00754,CBM32,PF00041,PF00722,CBM61,GH16,CBM16,PF02311,PF02018,PF13483
649633063	Leadbetterella byssophila 4M15, DSM 17132		Bacteroidetes	2431	SAPROPHYTE	59.09	50	PF00754,CBM47,CBM32,GH87,PF00041,PF00722,GH16,PF12708,PF02311,PF02018,GH55,GH30,PF13483
640963002	Opitutaceae sp. TAV2		Verrucomicrobia	2307	SAPROPHYTE	59.09	50	CBM35,PF00754,CBM32,GH87,PF00722,CBM61,GH16,CBM16,PF12708,PF02311,PF02018,GH55,PF13483
649989978	Paenibacillus larvae larvae B-3650		Firmicutes	2533	-	59.09	50	PF00754,CBM47,CBM32,PF00041,GH119,PF12708,PF02311,PF02018,GH55,PF14200,CBM13,PF00652,PF13483
641736255	Paenibacillus larvae larvae BRL-230010		Firmicutes	2582	-	59.09	50	PF00754,CBM47,CBM32,PF00041,GH119,PF12708,PF02311,PF02018,GH55,PF14200,CBM13,PF00652,PF13483
640963014	Pseudoflavonifractor capillosus ATCC 29799		Firmicutes	2307	-	59.09	50	CBM6,PF03422,CBM35,PF00754,CBM32,PF00041,PF00722,GH119,GH16,PF02311,CBM13,PF00652,PF13483
645058810	Sphingobacterium spiritivorum ATCC 33861		Bacteroidetes	2803	SAPROPHYTE	59.09	50	CBM6,PF03422,PF00754,CBM32,CBM16,PF12708,PF02311,GH55,PF14200,CBM13,PF00652,GH30,PF13483
650633000	Victivallis vadensis ATCC BAA-548		Lentisphaerae	2477	SAPROPHYTE	59.09	50	CBM6,CBM35,PF00754,CBM32,GH87,CBM61,CBM16,PF12708,PF02311,PF02018,GH55,GH30,PF13483
646564591	Zunongwangia profunda SM-A87		Bacteroidetes	3045	SAPROPHYTE	59.09	50	CBM6,PF03422,PF00754,CBM32,PF00722,GH16,CBM16,PF12708,PF02311,PF14200,CBM13,GH30,PF13483
649633009	Bacillus atrophaeus 1942		Firmicutes	2969	SAPROPHYTE	54.55	50	CBM6,PF03422,CBM32,PF00041,PF00722,GH119,GH16,PF12708,PF02311,GH55,GH30,PF13483
643886031	Bacillus cereus AH621		Firmicutes	3781	-	54.55	50	PF00754,CBM32,PF00041,GH119,CBM61,CBM16,PF02311,PF02018,PF14200,CBM13,PF00652,PF13483
643886173	Bacillus mycoides Rock3-17		Firmicutes	3624	-	54.55	50	PF00754,CBM32,CBM61,CBM16,PF12708,PF02311,PF02018,GH55,PF14200,CBM13,PF00652,PF13483
643886094	Bacillus thuringiensis IBL200		Firmicutes	4258	-	54.55	50	PF00754,CBM47,CBM32,PF00041,GH119,CBM16,PF02311,PF02018,PF14200,CBM13,PF00652,PF13483
645058788	Bacteroides fragilis 3_1_12		Bacteroidetes	2939	SAPROPHYTE	54.55	50	CBM6,PF03422,CBM35,PF00754,CBM47,CBM32,PF00722,GH16,PF02311,PF14200,CBM13,PF13483
637000031	Bifidobacterium longum NCC2705		Actinobacteria	1012	SAPROPHYTE	54.55	50	CBM6,PF03422,PF00754,CBM32,PF00041,CBM61,CBM16,PF02311,PF02018,PF14200,CBM13,GH30
643692013	Burkholderia glumae BGR1		Proteobacteria	4224	SAPROPHYTE	54.55	50	CBM6,PF03422,CBM35,PF00754,CBM32,PF12708,PF02311,GH55,PF14200,CBM13,PF00652,PF13483
640753016	Clostridium beijerinckii NCIMB 8052		Firmicutes	3488	SAPROPHYTE	54.55	50	PF00754,CBM47,CBM32,GH87,PF00041,PF00722,GH119,GH16,PF02311,GH55,GH30,PF13483
645058703	Clostridium butyricum E4, BoNT E BL5262		Firmicutes	2898	SAPROPHYTE	54.55	50	CBM6,CBM35,PF00754,CBM32,PF00041,PF00722,CBM61,GH16,CBM16,PF02311,PF02018,PF13483
643886206	Clostridium methylpentosum R2, DSM 5476		Firmicutes	1664	-	54.55	50	CBM6,PF03422,PF00754,CBM47,CBM32,PF00041,GH119,CBM16,PF02311,PF14200,CBM13,PF00652
646564524	Coraliomargarita akajimensis DSM 45221		Verrucomicrobia	1967	SAPROPHYTE	54.55	50	CBM6,PF03422,CBM35,PF00754,CBM32,GH87,PF00041,PF00722,GH16,PF12708,PF02311,PF13483
644736373	Halorhabdus utahensis AX-2, DSM 12940		Euryarchaeota	1855	SAPROPHYTE	54.55	50	CBM6,PF03422,CBM35,CBM32,PF00041,GH119,CBM61,PF02311,PF14200,CBM13,PF00652,PF13483
641380434	Kordia algicida OT-1		Bacteroidetes	2501	SAPROPHYTE	54.55	50	PF00754,CBM32,PF00041,PF00722,GH119,GH16,CBM16,PF02311,PF14200,CBM13,GH30,PF13483
640963016	Parabacteroides merdae ATCC 43184		Bacteroidetes	2453	SAPROPHYTE	54.55	50	PF00754,CBM47,CBM32,PF00722,GH16,PF12708,PF02311,PF02018,PF14200,CBM13,PF00652,PF13483
646206279	Parabacteroides sp. D13		Bacteroidetes	2894	SAPROPHYTE	54.55	50	CBM35,PF00754,CBM32,PF00041,PF00722,GH16,PF12708,PF02311,PF02018,GH55,GH30,PF13483
644736398	Pedobacter heparinus HIM 762-3, DSM 2366		Bacteroidetes	2973	SAPROPHYTE	54.55	50	CBM6,CBM35,PF00754,CBM47,CBM32,GH87,PF00041,PF12708,PF02311,GH55,GH30,PF13483
638341218	Polaribacter sp. MED152		Bacteroidetes	1757	SAPROPHYTE	54.55	50	CBM6,PF03422,CBM35,PF00754,CBM32,PF00041,PF00722,GH119,GH16,PF02311,GH30,PF13483
643886200	Prevotella copri CB7, DSM 18205		Bacteroidetes	1782	SAPROPHYTE	54.55	50	CBM6,PF03422,PF00754,CBM32,PF00041,CBM61,PF12708,PF02311,PF02018,PF14200,GH30,PF13483
638341165	Psychroflexus torquis ATCC 700755		Bacteroidetes	3399	SAPROPHYTE	54.55	50	PF00754,CBM32,PF00041,PF00722,GH119,GH16,PF02311,PF02018,CBM13,PF00652,GH30,PF13483
637000236	Rhodopirellula baltica SH 1		Planctomycetes	3292	SAPROPHYTE	54.55	50	CBM35,PF00754,CBM47,CBM32,GH87,PF00722,GH16,CBM16,PF12708,PF02311,GH55,PF13483
642979356	Roseburia intestinalis L1-82		Firmicutes	2552	SAPROPHYTE	54.55	50	CBM6,PF03422,CBM35,PF00754,CBM32,PF00041,CBM61,PF12708,PF02311,PF02018,GH55,PF13483
647000310	Saccharopolyspora erythraea NRRL 2338		Actinobacteria	4207	SAPROPHYTE	54.55	50	CBM6,PF03422,PF00754,CBM32,PF00722,GH16,PF02311,PF14200,CBM13,PF00652,GH30,PF13483
640069329	Saccharopolyspora erythraea NRRL 2338 white		Actinobacteria	4319	SAPROPHYTE	54.55	50	CBM6,PF03422,PF00754,CBM32,PF00722,GH16,PF02311,PF14200,CBM13,PF00652,GH30,PF13483
640753003	Anaeromyxobacter sp. Fw109-5		Proteobacteria	2948	SAPROPHYTE	50	50	CBM6,PF03422,CBM35,GH87,PF00041,PF00722,GH119,GH16,PF12708,PF02311,PF13483
640753005	Bacillus amyloliquefaciens FZB42		Firmicutes	2796	SAPROPHYTE	50	50	CBM6,PF03422,PF00041,PF00722,GH16,CBM16,PF12708,PF02311,GH55,GH30,PF13483
643886174	Bacillus mycoides Rock1-4		Firmicutes	3618	-	50	50	PF00754,CBM32,CBM61,CBM16,PF12708,PF02311,PF02018,PF14200,CBM13,PF00652,PF13483
642555107	Bifidobacterium longum DJO10A		Actinobacteria	1145	SAPROPHYTE	50	50	CBM6,PF03422,PF00754,CBM32,PF00041,CBM61,CBM16,PF02311,PF02018,PF14200,GH30
649633017	Bifidobacterium longum infantis 157F-NC		Actinobacteria	1119	SAPROPHYTE	50	50	CBM6,PF03422,PF00754,CBM32,PF00041,CBM61,CBM16,PF02311,PF02018,PF14200,GH30
640069305	Burkholderia pseudomallei 1106a		Proteobacteria	4195	SAPROPHYTE	50	50	CBM35,GH87,PF00041,GH119,CBM61,PF12708,PF02311,PF14200,CBM13,PF00652,PF13483
637000049	Burkholderia pseudomallei 1710b		Proteobacteria	4216	SAPROPHYTE	50	50	CBM35,GH87,PF00041,GH119,CBM61,PF12708,PF02311,PF14200,CBM13,PF00652,PF13483
642979333	Burkholderia pseudomallei 576		Proteobacteria	4296	SAPROPHYTE	50	50	CBM35,GH87,PF00041,GH119,CBM61,PF12708,PF02311,PF14200,CBM13,PF00652,PF13483
637000050	Burkholderia pseudomallei K96243		Proteobacteria	4284	SAPROPHYTE	50	50	CBM35,GH87,PF00041,GH119,CBM61,PF12708,PF02311,PF14200,CBM13,PF00652,PF13483
640612222	Burkholderia pseudomallei MSHR305		Proteobacteria	4213	SAPROPHYTE	50	50	CBM35,GH87,PF00041,GH119,CBM61,PF12708,PF02311,PF14200,CBM13,PF00652,PF13483
643886077	Burkholderia pseudomallei Pakistan 9		Proteobacteria	4210	SAPROPHYTE	50	50	CBM35,GH87,PF00041,GH119,CBM61,PF12708,PF02311,PF14200,CBM13,PF00652,PF13483
641380427	Clostridium leptum DSM 753		Firmicutes	1741	SAPROPHYTE	50	50	PF03422,CBM35,PF00754,CBM32,CBM61,CBM16,PF02311,PF14200,CBM13,PF00652,GH30
642979369	Clostridium nexile DSM 1787		Firmicutes	2259	SAPROPHYTE	50	50	CBM6,PF03422,PF00754,CBM47,CBM32,PF00041,CBM16,PF02311,PF02018,GH30,PF13483
641736153	Clostridium perfringens CPE F4969		Firmicutes	2092	-	50	50	CBM35,PF00754,CBM47,CBM32,PF00041,PF00722,GH16,CBM16,PF02311,PF02018,PF13483
641736145	Clostridium perfringens type E - JGS1987		Firmicutes	2292	-	50	50	PF00754,CBM47,CBM32,PF00041,PF00722,CBM61,GH16,CBM16,PF02311,PF02018,PF13483
643692020	Deinococcus deserti VCD115		Deinococcus-Thermus	2200	SAPROPHYTE	50	50	PF00041,PF00722,GH119,GH16,PF12708,PF02311,GH55,PF14200,CBM13,PF00652,PF13483
644736368	Flavobacteriaceae bacterium 3519-10		Bacteroidetes	1607	SAPROPHYTE	50	50	PF00754,CBM47,CBM32,GH87,PF00041,GH119,CBM61,CBM16,PF12708,PF02311,PF13483
647000251	Frankia sp. EUN1f		Actinobacteria	4019	SAPROPHYTE	50	50	CBM32,GH87,PF00722,GH16,PF12708,PF02311,GH55,PF14200,CBM13,PF00652,PF13483
643348557	Halothermothrix orenii H 168		Firmicutes	1864	SAPROPHYTE	50	50	CBM6,PF03422,CBM35,PF00041,PF00722,GH119,GH16,PF02311,PF02018,GH30,PF13483
637000001	Korebacter versatilis Ellin345		Acidobacteria	3308	SAPROPHYTE	50	50	CBM6,CBM35,PF00754,CBM32,PF00722,GH119,GH16,PF12708,PF02311,GH30,PF13483
649989958	Lachnospiraceae bacterium sp. 8_1_57FAA		Firmicutes	1761	-	50	50	CBM35,PF00754,CBM47,CBM32,PF00041,GH119,PF02311,PF14200,CBM13,PF00652,PF13483
643886115	Listeria grayi DSM 20601		Firmicutes	1686	-	50	50	PF00754,CBM32,PF00041,PF00722,GH16,PF02311,GH55,PF14200,CBM13,PF00652,PF13483
640963030	Plesiocystis pacifica SIR-1		Proteobacteria	3796	SAPROPHYTE	50	50	PF00754,CBM32,PF00722,GH16,PF12708,PF02311,PF02018,PF14200,CBM13,PF00652,PF13483
648276714	Prevotella bryantii B14		Bacteroidetes	1877	SAPROPHYTE	50	50	CBM6,PF03422,PF00754,CBM32,CBM61,PF12708,PF02311,PF02018,PF14200,GH30,PF13483
647533195	Prevotella buccae D17		Bacteroidetes	1754	SAPROPHYTE	50	50	CBM35,PF00754,CBM32,PF00041,PF00722,GH16,PF12708,PF02311,PF02018,GH30,PF13483
649989989	Prevotella salivae DSM 15606		Bacteroidetes	1569	SAPROPHYTE	50	50	PF00754,CBM47,CBM32,PF00041,PF00722,GH16,PF12708,PF02311,PF02018,CBM13,PF13483
640963057	Ruminococcus gnavus ATCC 29149		Firmicutes	2118	SAPROPHYTE	50	50	PF00754,CBM47,CBM32,PF00041,PF12708,PF02311,GH55,PF14200,CBM13,PF00652,PF13483
640963025	Ruminococcus torques ATCC 27756		Firmicutes	1655	-	50	50	CBM35,PF00754,CBM47,CBM32,PF00041,GH119,PF02311,PF14200,CBM13,PF00652,PF13483
646564565	Sanguibacter keddieii ST-74, DSM 10542		Actinobacteria	2195	SAPROPHYTE	50	50	PF00754,CBM32,PF00041,GH119,CBM61,CBM16,PF02311,PF14200,CBM13,GH30,PF13483
650377976	Streptococcus pneumoniae INV104B (ST 227, serotype 1)		Firmicutes	1232	-	50	50	PF00754,CBM47,CBM32,PF00722,GH16,CBM16,PF12708,PF02311,PF02018,GH55,PF13483
649633107	Vibrio vulnificus M06-24/O		Proteobacteria	3353	SAPROPHYTE	50	50	PF00754,CBM32,PF00041,PF00722,GH16,CBM16,PF02311,PF02018,CBM13,PF00652,PF13483
637000337	Vibrio vulnificus YJ016		Proteobacteria	3575	SAPROPHYTE	50	50	PF00754,CBM32,PF00041,PF00722,GH16,CBM16,PF02311,PF02018,CBM13,PF00652,PF13483
637000342	Xanthomonas axonopodis pv. citri 306		Proteobacteria	3436	SAPROPHYTE	50	50	CBM6,PF03422,CBM35,PF00754,CBM32,PF00722,GH16,PF12708,PF02311,GH30,PF13483
647000346	Xanthomonas campestris pv. vasculorum NCPPB702		Proteobacteria	3093	SAPROPHYTE	50	50	CBM6,PF03422,CBM35,PF00754,CBM32,PF00041,CBM61,PF12708,PF02311,GH30,PF13483

## Sheet: Table S3 (M3)
IMG-OID	Name	Bin info	Phylum	Number of protein family annotations	Saprophyte status	Completeness score	Threshold	Annotations
manatee_bin	manatee_bin_ncbiTaxId_816	Bacteroides		2552	SAPROPHYTE	95.65	73.91	PF01095,GH5,CE12,GH28,GH105,PF00657,PF00295,PF07470,PF12708,PF13229,CE7,CE8,GH95,PF03629,GH106,PF13472,GH88,PF13524,PL9,PF04616,CE6,GH43
2006543005	Methylotrophic community from Lake Washington sediment combined (v2)	Bacteria		14663	SAPROPHYTE	86.96	73.91	GH5,CE12,GH28,GH105,PF00657,PF00295,PF07470,PF12708,PF13229,CE7,GH95,PF03629,GH106,PF13472,GH88,PF13524,PL9,PF04616,CE6,GH43
2004080001	Hindgut microbiome of Nasutitermes sp. (Costa Rica)	bacteria remainder		7041	SAPROPHYTE	82.61	73.91	GH5,GH28,GH105,PF00657,PF00295,PF07470,PL1,PF12708,PF13229,GH95,PF03629,GH106,PF13472,GH88,PF13524,PL9,PF04616,CE6,GH43
2013338003	Macropus eugenii Gut Microbiome (Macropus_eugenii_combined, MeugComb)	Bacteria		2452	SAPROPHYTE	82.61	73.91	PF01095,GH5,GH28,GH105,PF00657,PF00295,PF07470,PF12708,CE7,CE8,GH95,PF03629,GH106,PF13472,GH88,PF13524,PF04616,CE6,GH43
tamar_wallaby_bin	tamar_wallaby_bin_ncbiTaxId_838	Prevotella		1296	SAPROPHYTE	78.26	73.91	PF01095,GH5,CE12,GH28,GH105,PF00657,PF00295,PF07470,CE7,CE8,GH95,PF03629,GH106,PF13472,GH88,PF13524,PF04616,GH43
cow_rumen_genome	AJ	cow_rumen_AJ (Bacteroidales)		1158	SAPROPHYTE	73.91	73.91	GH5,CE12,GH28,GH105,PF00657,PF00295,PF07470,PF12708,PF13229,GH95,PF03629,GH106,PF13472,PF13524,PF04616,CE6,GH43
manatee_bin	manatee_bin_ncbiTaxId_838	Prevotella		2366	SAPROPHYTE	73.91	73.91	GH5,CE12,PF00657,PF07470,PL1,PF13229,CE7,GH95,PF03629,GH106,PF13472,GH88,PF13524,PL9,PF04616,CE6,GH43
640963023	Bacteroides caccae ATCC 43185		Bacteroidetes	2548	SAPROPHYTE	100	73.91	PF01095,GH5,CE12,GH28,GH105,PF00657,PF00295,PF07470,PL1,PF12708,PF13229,CE7,CE8,GH95,PF03629,GH106,PF13472,GH88,PF13524,PL9,PF04616,CE6,GH43
646206258	Bacteroides dorei 5_1_36/D4		Bacteroidetes	2966	SAPROPHYTE	100	73.91	PF01095,GH5,CE12,GH28,GH105,PF00657,PF00295,PF07470,PL1,PF12708,PF13229,CE7,CE8,GH95,PF03629,GH106,PF13472,GH88,PF13524,PL9,PF04616,CE6,GH43
642979370	Bacteroides dorei DSM 17855		Bacteroidetes	2997	SAPROPHYTE	100	73.91	PF01095,GH5,CE12,GH28,GH105,PF00657,PF00295,PF07470,PL1,PF12708,PF13229,CE7,CE8,GH95,PF03629,GH106,PF13472,GH88,PF13524,PL9,PF04616,CE6,GH43
649989912	Bacteroides eggerthii 1_2_48FAA		Bacteroidetes	2661	SAPROPHYTE	100	73.91	PF01095,GH5,CE12,GH28,GH105,PF00657,PF00295,PF07470,PL1,PF12708,PF13229,CE7,CE8,GH95,PF03629,GH106,PF13472,GH88,PF13524,PL9,PF04616,CE6,GH43
642979334	Bacteroides eggerthii DSM 20697		Bacteroidetes	2422	SAPROPHYTE	100	73.91	PF01095,GH5,CE12,GH28,GH105,PF00657,PF00295,PF07470,PL1,PF12708,PF13229,CE7,CE8,GH95,PF03629,GH106,PF13472,GH88,PF13524,PL9,PF04616,CE6,GH43
642979319	Bacteroides finegoldii DSM 17565		Bacteroidetes	2760	SAPROPHYTE	100	73.91	PF01095,GH5,CE12,GH28,GH105,PF00657,PF00295,PF07470,PL1,PF12708,PF13229,CE7,CE8,GH95,PF03629,GH106,PF13472,GH88,PF13524,PL9,PF04616,CE6,GH43
642791621	Bacteroides intestinalis 341, DSM 17393		Bacteroidetes	3292	SAPROPHYTE	100	73.91	PF01095,GH5,CE12,GH28,GH105,PF00657,PF00295,PF07470,PL1,PF12708,PF13229,CE7,CE8,GH95,PF03629,GH106,PF13472,GH88,PF13524,PL9,PF04616,CE6,GH43
641380449	Bacteroides ovatus ATCC 8483		Bacteroidetes	3493	SAPROPHYTE	100	73.91	PF01095,GH5,CE12,GH28,GH105,PF00657,PF00295,PF07470,PL1,PF12708,PF13229,CE7,CE8,GH95,PF03629,GH106,PF13472,GH88,PF13524,PL9,PF04616,CE6,GH43
647000212	Bacteroides ovatus SD CC 2a		Bacteroidetes	3340	SAPROPHYTE	100	73.91	PF01095,GH5,CE12,GH28,GH105,PF00657,PF00295,PF07470,PL1,PF12708,PF13229,CE7,CE8,GH95,PF03629,GH106,PF13472,GH88,PF13524,PL9,PF04616,CE6,GH43
647000213	Bacteroides ovatus SD CMC 3f		Bacteroidetes	3560	SAPROPHYTE	100	73.91	PF01095,GH5,CE12,GH28,GH105,PF00657,PF00295,PF07470,PL1,PF12708,PF13229,CE7,CE8,GH95,PF03629,GH106,PF13472,GH88,PF13524,PL9,PF04616,CE6,GH43
648861000	Bacteroides sp. 1_1_14		Bacteroidetes	3202	SAPROPHYTE	100	73.91	PF01095,GH5,CE12,GH28,GH105,PF00657,PF00295,PF07470,PL1,PF12708,PF13229,CE7,CE8,GH95,PF03629,GH106,PF13472,GH88,PF13524,PL9,PF04616,CE6,GH43
646206272	Bacteroides sp. 1_1_6		Bacteroidetes	3571	SAPROPHYTE	100	73.91	PF01095,GH5,CE12,GH28,GH105,PF00657,PF00295,PF07470,PL1,PF12708,PF13229,CE7,CE8,GH95,PF03629,GH106,PF13472,GH88,PF13524,PL9,PF04616,CE6,GH43
647533111	Bacteroides sp. 2_1_22		Bacteroidetes	3212	SAPROPHYTE	100	73.91	PF01095,GH5,CE12,GH28,GH105,PF00657,PF00295,PF07470,PL1,PF12708,PF13229,CE7,CE8,GH95,PF03629,GH106,PF13472,GH88,PF13524,PL9,PF04616,CE6,GH43
646206266	Bacteroides sp. 2_2_4		Bacteroidetes	3666	SAPROPHYTE	100	73.91	PF01095,GH5,CE12,GH28,GH105,PF00657,PF00295,PF07470,PL1,PF12708,PF13229,CE7,CE8,GH95,PF03629,GH106,PF13472,GH88,PF13524,PL9,PF04616,CE6,GH43
648861003	Bacteroides sp. 3_1_23		Bacteroidetes	3349	SAPROPHYTE	100	73.91	PF01095,GH5,CE12,GH28,GH105,PF00657,PF00295,PF07470,PL1,PF12708,PF13229,CE7,CE8,GH95,PF03629,GH106,PF13472,GH88,PF13524,PL9,PF04616,CE6,GH43
647533113	Bacteroides sp. 3_1_33FAA		Bacteroidetes	2934	SAPROPHYTE	100	73.91	PF01095,GH5,CE12,GH28,GH105,PF00657,PF00295,PF07470,PL1,PF12708,PF13229,CE7,CE8,GH95,PF03629,GH106,PF13472,GH88,PF13524,PL9,PF04616,CE6,GH43
649989913	Bacteroides sp. 3_1_40A		Bacteroidetes	3009	SAPROPHYTE	100	73.91	PF01095,GH5,CE12,GH28,GH105,PF00657,PF00295,PF07470,PL1,PF12708,PF13229,CE7,CE8,GH95,PF03629,GH106,PF13472,GH88,PF13524,PL9,PF04616,CE6,GH43
646206274	Bacteroides sp. 4_3_47FAA		Bacteroidetes	2907	SAPROPHYTE	100	73.91	PF01095,GH5,CE12,GH28,GH105,PF00657,PF00295,PF07470,PL1,PF12708,PF13229,CE7,CE8,GH95,PF03629,GH106,PF13472,GH88,PF13524,PL9,PF04616,CE6,GH43
646206263	Bacteroides sp. 9_1_42FAA		Bacteroidetes	3004	SAPROPHYTE	100	73.91	PF01095,GH5,CE12,GH28,GH105,PF00657,PF00295,PF07470,PL1,PF12708,PF13229,CE7,CE8,GH95,PF03629,GH106,PF13472,GH88,PF13524,PL9,PF04616,CE6,GH43
646206264	Bacteroides sp. D1		Bacteroidetes	3212	SAPROPHYTE	100	73.91	PF01095,GH5,CE12,GH28,GH105,PF00657,PF00295,PF07470,PL1,PF12708,PF13229,CE7,CE8,GH95,PF03629,GH106,PF13472,GH88,PF13524,PL9,PF04616,CE6,GH43
645951811	Bacteroides sp. D2		Bacteroidetes	3485	SAPROPHYTE	100	73.91	PF01095,GH5,CE12,GH28,GH105,PF00657,PF00295,PF07470,PL1,PF12708,PF13229,CE7,CE8,GH95,PF03629,GH106,PF13472,GH88,PF13524,PL9,PF04616,CE6,GH43
648861004	Bacteroides sp. D22		Bacteroidetes	3417	SAPROPHYTE	100	73.91	PF01095,GH5,CE12,GH28,GH105,PF00657,PF00295,PF07470,PL1,PF12708,PF13229,CE7,CE8,GH95,PF03629,GH106,PF13472,GH88,PF13524,PL9,PF04616,CE6,GH43
637000026	Bacteroides thetaiotaomicron VPI-5482		Bacteroidetes	3439	SAPROPHYTE	100	73.91	PF01095,GH5,CE12,GH28,GH105,PF00657,PF00295,PF07470,PL1,PF12708,PF13229,CE7,CE8,GH95,PF03629,GH106,PF13472,GH88,PF13524,PL9,PF04616,CE6,GH43
640753008	Bacteroides vulgatus ATCC 8482		Bacteroidetes	2854	SAPROPHYTE	100	73.91	PF01095,GH5,CE12,GH28,GH105,PF00657,PF00295,PF07470,PL1,PF12708,PF13229,CE7,CE8,GH95,PF03629,GH106,PF13472,GH88,PF13524,PL9,PF04616,CE6,GH43
647000214	Bacteroides vulgatus PC510		Bacteroidetes	2739	SAPROPHYTE	100	73.91	PF01095,GH5,CE12,GH28,GH105,PF00657,PF00295,PF07470,PL1,PF12708,PF13229,CE7,CE8,GH95,PF03629,GH106,PF13472,GH88,PF13524,PL9,PF04616,CE6,GH43
647000215	Bacteroides xylanisolvens SD CC 1b		Bacteroidetes	3328	SAPROPHYTE	100	73.91	PF01095,GH5,CE12,GH28,GH105,PF00657,PF00295,PF07470,PL1,PF12708,PF13229,CE7,CE8,GH95,PF03629,GH106,PF13472,GH88,PF13524,PL9,PF04616,CE6,GH43
650377911	Bacteroides xylanisolvens XB1A		Bacteroidetes	3070	SAPROPHYTE	100	73.91	PF01095,GH5,CE12,GH28,GH105,PF00657,PF00295,PF07470,PL1,PF12708,PF13229,CE7,CE8,GH95,PF03629,GH106,PF13472,GH88,PF13524,PL9,PF04616,CE6,GH43
644736340	Chitinophaga pinensis UQM 2034, DSM 2588		Bacteroidetes	4399	SAPROPHYTE	100	73.91	PF01095,GH5,CE12,GH28,GH105,PF00657,PF00295,PF07470,PL1,PF12708,PF13229,CE7,CE8,GH95,PF03629,GH106,PF13472,GH88,PF13524,PL9,PF04616,CE6,GH43
644736356	Dyadobacter fermentans NS114, DSM 18053		Bacteroidetes	3725	SAPROPHYTE	100	73.91	PF01095,GH5,CE12,GH28,GH105,PF00657,PF00295,PF07470,PL1,PF12708,PF13229,CE7,CE8,GH95,PF03629,GH106,PF13472,GH88,PF13524,PL9,PF04616,CE6,GH43
644736369	Flavobacterium johnsoniae UW101, ATCC 17061		Bacteroidetes	3417	SAPROPHYTE	100	73.91	PF01095,GH5,CE12,GH28,GH105,PF00657,PF00295,PF07470,PL1,PF12708,PF13229,CE7,CE8,GH95,PF03629,GH106,PF13472,GH88,PF13524,PL9,PF04616,CE6,GH43
649989975	Mucilaginibacter paludis TPT56, DSM 18603		Bacteroidetes	4161	SAPROPHYTE	100	73.91	PF01095,GH5,CE12,GH28,GH105,PF00657,PF00295,PF07470,PL1,PF12708,PF13229,CE7,CE8,GH95,PF03629,GH106,PF13472,GH88,PF13524,PL9,PF04616,CE6,GH43
644736398	Pedobacter heparinus HIM 762-3, DSM 2366		Bacteroidetes	2973	SAPROPHYTE	100	73.91	PF01095,GH5,CE12,GH28,GH105,PF00657,PF00295,PF07470,PL1,PF12708,PF13229,CE7,CE8,GH95,PF03629,GH106,PF13472,GH88,PF13524,PL9,PF04616,CE6,GH43
649633082	Pedobacter saltans Steyn 113, DSM 12145		Bacteroidetes	2877	SAPROPHYTE	100	73.91	PF01095,GH5,CE12,GH28,GH105,PF00657,PF00295,PF07470,PL1,PF12708,PF13229,CE7,CE8,GH95,PF03629,GH106,PF13472,GH88,PF13524,PL9,PF04616,CE6,GH43
645951825	Prevotella bergensis DSM 17361		Bacteroidetes	1680	SAPROPHYTE	100	73.91	PF01095,GH5,CE12,GH28,GH105,PF00657,PF00295,PF07470,PL1,PF12708,PF13229,CE7,CE8,GH95,PF03629,GH106,PF13472,GH88,PF13524,PL9,PF04616,CE6,GH43
649989986	Prevotella buccae ATCC 33574		Bacteroidetes	1731	SAPROPHYTE	100	73.91	PF01095,GH5,CE12,GH28,GH105,PF00657,PF00295,PF07470,PL1,PF12708,PF13229,CE7,CE8,GH95,PF03629,GH106,PF13472,GH88,PF13524,PL9,PF04616,CE6,GH43
647533195	Prevotella buccae D17		Bacteroidetes	1754	SAPROPHYTE	100	73.91	PF01095,GH5,CE12,GH28,GH105,PF00657,PF00295,PF07470,PL1,PF12708,PF13229,CE7,CE8,GH95,PF03629,GH106,PF13472,GH88,PF13524,PL9,PF04616,CE6,GH43
646311954	Spirosoma linguale DSM 74		Bacteroidetes	4513	SAPROPHYTE	100	73.91	PF01095,GH5,CE12,GH28,GH105,PF00657,PF00295,PF07470,PL1,PF12708,PF13229,CE7,CE8,GH95,PF03629,GH106,PF13472,GH88,PF13524,PL9,PF04616,CE6,GH43
650377904	Alistipes shahii WAL 8301		Bacteroidetes	1592	SAPROPHYTE	95.65	73.91	PF01095,GH5,CE12,GH28,GH105,PF00657,PF00295,PF07470,PL1,PF12708,PF13229,CE7,CE8,GH95,PF03629,GH106,PF13472,GH88,PF13524,PL9,PF04616,GH43
649633007	Asticcacaulis excentricus CB 48		Proteobacteria	2960	SAPROPHYTE	95.65	73.91	PF01095,GH5,CE12,GH28,GH105,PF00657,PF00295,PF07470,PL1,PF12708,PF13229,CE7,CE8,GH95,PF03629,GH106,PF13472,PF13524,PL9,PF04616,CE6,GH43
642979351	Bacteroides plebeius M12, DSM 17135		Bacteroidetes	2577	SAPROPHYTE	95.65	73.91	PF01095,GH5,CE12,GH28,GH105,PF00657,PF00295,PF07470,PL1,PF12708,PF13229,CE7,CE8,GH95,PF03629,GH106,PF13472,GH88,PF13524,PF04616,CE6,GH43
649633013	Bacteroides salanitronis BL78, DSM 18170		Bacteroidetes	2367	SAPROPHYTE	95.65	73.91	PF01095,GH5,CE12,GH28,GH105,PF00657,PF00295,PF07470,PL1,PF12708,PF13229,CE7,CE8,GH95,PF03629,GH106,PF13472,GH88,PF13524,PF04616,CE6,GH43
641736196	Bacteroides stercoris ATCC 43183		Bacteroidetes	2309	SAPROPHYTE	95.65	73.91	PF01095,GH5,CE12,GH28,GH105,PF00657,PF00295,PF07470,PL1,PF12708,PF13229,CE7,CE8,GH95,PF03629,GH106,PF13472,GH88,PF13524,PF04616,CE6,GH43
648028012	Butyrivibrio proteoclasticus B316		Firmicutes	2234	SAPROPHYTE	95.65	73.91	PF01095,GH5,CE12,GH28,GH105,PF00657,PF00295,PF07470,PL1,PF12708,PF13229,CE7,CE8,GH95,PF03629,GH106,PF13472,GH88,PF13524,PL9,PF04616,GH43
649633063	Leadbetterella byssophila 4M15, DSM 17132		Bacteroidetes	2431	SAPROPHYTE	95.65	73.91	PF01095,GH5,CE12,GH28,GH105,PF00657,PF00295,PF07470,PF12708,PF13229,CE7,CE8,GH95,PF03629,GH106,PF13472,GH88,PF13524,PL9,PF04616,CE6,GH43
641522643	Opitutus terrae PB90-1		Verrucomicrobia	3185	SAPROPHYTE	95.65	73.91	PF01095,GH5,CE12,GH28,GH105,PF00657,PF00295,PF07470,PL1,PF12708,PF13229,CE7,CE8,GH95,PF03629,GH106,PF13472,GH88,PF13524,PL9,PF04616,GH43
649989989	Prevotella salivae DSM 15606		Bacteroidetes	1569	SAPROPHYTE	95.65	73.91	PF01095,GH5,CE12,GH28,GH105,PF00657,PF00295,PF07470,PL1,PF12708,PF13229,CE7,CE8,GH95,PF03629,GH106,PF13472,GH88,PF13524,PF04616,CE6,GH43
639633060	Solibacter usitatus Ellin6076		Acidobacteria	5030	SAPROPHYTE	95.65	73.91	PF01095,GH5,CE12,GH28,GH105,PF00657,PF00295,PF07470,PF12708,PF13229,CE7,CE8,GH95,PF03629,GH106,PF13472,GH88,PF13524,PL9,PF04616,CE6,GH43
643886135	Sphingobacterium spiritivorum ATCC 33300		Bacteroidetes	2926	SAPROPHYTE	95.65	73.91	PF01095,GH5,CE12,GH28,GH105,PF00657,PF00295,PF07470,PL1,PF12708,PF13229,CE7,CE8,GH95,PF03629,GH106,PF13472,GH88,PF13524,PL9,PF04616,GH43
647533243	Verrucomicrobiales sp. DG1235		Verrucomicrobia	3075	SAPROPHYTE	95.65	73.91	PF01095,GH5,CE12,GH28,GH105,PF00657,PF00295,PF07470,PF12708,PF13229,CE7,CE8,GH95,PF03629,GH106,PF13472,GH88,PF13524,PL9,PF04616,CE6,GH43
639279303	Bacillus licheniformis DSM 13 Goettingen		Firmicutes	3256	SAPROPHYTE	91.3	73.91	PF01095,GH5,CE12,GH28,GH105,PF00657,PF00295,PF07470,PL1,PF12708,PF13229,CE7,CE8,GH95,PF03629,PF13472,PF13524,PL9,PF04616,CE6,GH43
639279304	Bacillus licheniformis DSM 13 Novozymes		Firmicutes	3255	SAPROPHYTE	91.3	73.91	PF01095,GH5,CE12,GH28,GH105,PF00657,PF00295,PF07470,PL1,PF12708,PF13229,CE7,CE8,GH95,PF03629,PF13472,PF13524,PL9,PF04616,CE6,GH43
649989910	Bacillus sp. BT1B_CT2		Firmicutes	3277	SAPROPHYTE	91.3	73.91	PF01095,GH5,CE12,GH28,GH105,PF00657,PF00295,PF07470,PL1,PF12708,PF13229,CE7,CE8,GH95,PF03629,PF13472,PF13524,PL9,PF04616,CE6,GH43
642791613	Bacteroides coprocola M16, DSM 17136		Bacteroidetes	2427	SAPROPHYTE	91.3	73.91	PF01095,GH5,CE12,GH28,GH105,PF00657,PF00295,PF07470,PL1,PF12708,PF13229,CE7,CE8,GH95,PF03629,GH106,PF13472,PF13524,PF04616,CE6,GH43
646311929	Geobacillus sp. Y412MC10		Firmicutes	4035	SAPROPHYTE	91.3	73.91	PF01095,GH5,CE12,GH28,GH105,PF00657,PF00295,PF07470,PL1,PF12708,PF13229,CE7,CE8,GH95,GH106,PF13472,GH88,PF13524,PL9,PF04616,GH43
648276714	Prevotella bryantii B14		Bacteroidetes	1877	SAPROPHYTE	91.3	73.91	PF01095,GH5,CE12,GH28,GH105,PF00657,PF00295,PF07470,PL1,PF12708,PF13229,CE7,CE8,GH95,PF03629,GH106,PF13472,PF13524,PF04616,CE6,GH43
643886200	Prevotella copri CB7, DSM 18205		Bacteroidetes	1782	SAPROPHYTE	91.3	73.91	PF01095,GH5,CE12,GH28,GH105,PF00657,PF00295,PF07470,PL1,PF12708,PF13229,CE7,CE8,GH95,PF03629,GH106,PF13472,PF13524,PF04616,CE6,GH43
646564560	Prevotella ruminicola 23		Bacteroidetes	2002	SAPROPHYTE	91.3	73.91	PF01095,GH5,CE12,GH28,GH105,PF00657,PF00295,PF07470,PL1,PF12708,PF13229,CE7,CE8,GH95,PF03629,GH106,PF13472,PF13524,PF04616,CE6,GH43
645058810	Sphingobacterium spiritivorum ATCC 33861		Bacteroidetes	2803	SAPROPHYTE	91.3	73.91	PF01095,CE12,GH28,GH105,PF00657,PF00295,PF07470,PL1,PF12708,PF13229,CE7,CE8,GH95,PF03629,GH106,PF13472,GH88,PF13524,PL9,PF04616,GH43
643692001	Acidobacterium capsulatum ATCC 51196		Acidobacteria	2528	SAPROPHYTE	86.96	73.91	PF01095,GH5,CE12,GH28,GH105,PF00657,PF00295,PF07470,PL1,PF12708,PF13229,CE7,CE8,GH95,PF03629,GH106,PF13472,PF13524,PL9,GH43
640612202	Algoriphagus sp. PR1		Bacteroidetes	2801	SAPROPHYTE	86.96	73.91	GH5,CE12,GH28,PF00657,PF00295,PF07470,PL1,PF12708,PF13229,CE7,GH95,PF03629,GH106,PF13472,GH88,PF13524,PL9,PF04616,CE6,GH43
637000019	Bacillus clausii KSM-K16		Firmicutes	2882	SAPROPHYTE	86.96	73.91	GH5,CE12,GH105,PF00657,PF07470,PL1,PF12708,PF13229,CE7,CE8,GH95,PF03629,GH106,PF13472,GH88,PF13524,PL9,PF04616,CE6,GH43
640753007	Bacillus pumilus SAFR-032		Firmicutes	2771	SAPROPHYTE	86.96	73.91	PF01095,GH5,CE12,GH28,GH105,PF00657,PF00295,PF07470,PL1,PF12708,PF13229,CE7,CE8,PF03629,PF13472,PF13524,PL9,PF04616,CE6,GH43
647533127	Enterococcus casseliflavus EC10		Firmicutes	2046	SAPROPHYTE	86.96	73.91	PF01095,GH5,CE12,GH28,GH105,PF00657,PF00295,PF07470,PL1,PF12708,PF13229,CE7,CE8,GH95,GH106,PF13472,GH88,PF13524,PF04616,GH43
647533129	Enterococcus casseliflavus EC30		Firmicutes	2033	SAPROPHYTE	86.96	73.91	PF01095,GH5,CE12,GH28,GH105,PF00657,PF00295,PF07470,PL1,PF12708,PF13229,CE7,CE8,GH95,GH106,PF13472,GH88,PF13524,PF04616,GH43
647000238	Enterococcus faecalis PC4.1		Firmicutes	1698	SAPROPHYTE	86.96	73.91	PF01095,GH5,CE12,GH28,GH105,PF00657,PF00295,PF07470,PL1,PF12708,PF13229,CE7,CE8,GH95,PF13472,GH88,PF13524,PL9,PF04616,GH43
647000245	Enterococcus faecium E1636		Firmicutes	1747	SAPROPHYTE	86.96	73.91	PF01095,GH5,CE12,GH28,GH105,PF00657,PF00295,PF07470,PL1,PF12708,PF13229,CE7,CE8,GH95,PF13472,GH88,PF13524,PL9,PF04616,GH43
649989938	Enterococcus faecium TX0133A		Firmicutes	1821	SAPROPHYTE	86.96	73.91	PF01095,GH5,CE12,GH28,GH105,PF00657,PF00295,PF07470,PL1,PF12708,PF13229,CE7,CE8,GH95,PF13472,GH88,PF13524,PL9,PF04616,GH43
649989941	Enterococcus faecium TX0133a01		Firmicutes	1891	SAPROPHYTE	86.96	73.91	PF01095,GH5,CE12,GH28,GH105,PF00657,PF00295,PF07470,PL1,PF12708,PF13229,CE7,CE8,GH95,PF13472,GH88,PF13524,PL9,PF04616,GH43
649989942	Enterococcus faecium TX0133a04		Firmicutes	1817	SAPROPHYTE	86.96	73.91	PF01095,GH5,CE12,GH28,GH105,PF00657,PF00295,PF07470,PL1,PF12708,PF13229,CE7,CE8,GH95,PF13472,GH88,PF13524,PL9,PF04616,GH43
649989939	Enterococcus faecium TX0133B		Firmicutes	1815	SAPROPHYTE	86.96	73.91	PF01095,GH5,CE12,GH28,GH105,PF00657,PF00295,PF07470,PL1,PF12708,PF13229,CE7,CE8,GH95,PF13472,GH88,PF13524,PL9,PF04616,GH43
649989940	Enterococcus faecium TX0133C		Firmicutes	1817	SAPROPHYTE	86.96	73.91	PF01095,GH5,CE12,GH28,GH105,PF00657,PF00295,PF07470,PL1,PF12708,PF13229,CE7,CE8,GH95,PF13472,GH88,PF13524,PL9,PF04616,GH43
648028048	Paenibacillus polymyxa E681		Firmicutes	3327	SAPROPHYTE	86.96	73.91	PF01095,GH5,CE12,GH28,GH105,PF00657,PF00295,PF07470,PL1,PF12708,PF13229,CE7,CE8,GH95,PF13472,GH88,PF13524,PL9,PF04616,GH43
649633079	Paenibacillus polymyxa SC2		Firmicutes	3521	SAPROPHYTE	86.96	73.91	PF01095,GH5,CE12,GH28,GH105,PF00657,PF00295,PF07470,PL1,PF12708,PF13229,CE7,CE8,GH95,PF13472,GH88,PF13524,PL9,PF04616,GH43
646311947	Pectobacterium wasabiae WPP163		Proteobacteria	3531	SAPROPHYTE	86.96	73.91	PF01095,GH5,CE12,GH28,GH105,PF00657,PF00295,PF07470,PL1,PF12708,PF13229,CE7,CE8,GH106,PF13472,GH88,PF13524,PL9,PF04616,GH43
646311949	Rhodothermus marinus DSM 4252		Bacteroidetes	2317	SAPROPHYTE	86.96	73.91	PF01095,GH5,GH28,GH105,PF00657,PF00295,PF07470,PL1,PF12708,PF13229,CE7,CE8,GH95,PF03629,GH106,PF13472,PF13524,PL9,PF04616,GH43
650377973	Spirochaeta sp. Buddy		Spirochaetes	1843	SAPROPHYTE	86.96	73.91	PF01095,GH5,CE12,GH28,GH105,PF00657,PF00295,PF07470,PF12708,PF13229,CE7,CE8,GH95,PF03629,GH106,PF13472,GH88,PF13524,PF04616,GH43
646862346	Streptomyces bingchenggensis BCW-1		Actinobacteria	5371	SAPROPHYTE	86.96	73.91	PF01095,GH5,CE12,GH28,GH105,PF00657,PF00295,PF07470,PL1,PF12708,PF13229,CE7,CE8,GH95,GH106,PF13472,PF13524,PL9,PF04616,GH43
645058857	Streptomyces hygroscopicus ATCC 53653		Actinobacteria	4873	SAPROPHYTE	86.96	73.91	PF01095,GH5,CE12,GH28,GH105,PF00657,PF00295,PF07470,PL1,PF12708,PF13229,CE7,CE8,GH95,GH106,PF13472,PF13524,PL9,PF04616,GH43
648861017	Streptomyces sviceus ATCC 29083		Actinobacteria	4847	SAPROPHYTE	86.96	73.91	PF01095,GH5,CE12,GH28,GH105,PF00657,PF00295,PF07470,PL1,PF12708,PF13229,CE7,CE8,GH95,GH106,PF13472,PF13524,PL9,PF04616,GH43
648276750	Streptomyces violaceusniger Tu 4113		Actinobacteria	5163	SAPROPHYTE	86.96	73.91	PF01095,GH5,GH28,GH105,PF00657,PF00295,PF07470,PL1,PF12708,PF13229,CE7,CE8,GH95,GH106,PF13472,GH88,PF13524,PL9,PF04616,GH43
649633100	Terriglobus saanensis SP1PR4		Acidobacteria	2893	SAPROPHYTE	86.96	73.91	PF01095,GH5,CE12,GH28,GH105,PF00657,PF00295,PF07470,PF12708,PF13229,CE7,CE8,GH95,PF03629,GH106,PF13472,PF13524,PL9,PF04616,GH43
645058809	Alteromonas macleodii ATCC 27126		Proteobacteria	3075	SAPROPHYTE	82.61	73.91	PF01095,GH5,CE12,GH28,GH105,PF00657,PF00295,PF07470,PL1,PF12708,PF13229,CE7,CE8,PF03629,PF13472,PF13524,PL9,PF04616,GH43
638341014	Bacillus sp. NRRL B-14911		Firmicutes	3410	SAPROPHYTE	82.61	73.91	PF01095,GH5,CE12,GH28,GH105,PF00657,PF00295,PF07470,PL1,PF12708,PF13229,CE7,CE8,PF13472,GH88,PF13524,PL9,PF04616,GH43
642979337	Bacteroides pectinophilus ATCC 43243		Bacteroidetes	1610	SAPROPHYTE	82.61	73.91	PF01095,GH5,CE12,GH28,GH105,PF00657,PF00295,PF07470,PL1,PF12708,PF13229,CE7,CE8,PF13472,GH88,PF13524,PL9,PF04616,GH43
642791618	Chthoniobacter flavus Ellin428		Verrucomicrobia	3752	SAPROPHYTE	82.61	73.91	PF01095,GH5,CE12,GH28,PF00657,PF00295,PL1,PF12708,PF13229,CE7,CE8,PF03629,PF13472,GH88,PF13524,PL9,PF04616,CE6,GH43
641736144	Clostridium butyricum 5521		Firmicutes	2615	SAPROPHYTE	82.61	73.91	PF01095,GH5,CE12,GH28,GH105,PF00657,PF00295,PF07470,PF13229,CE7,CE8,GH95,GH106,PF13472,GH88,PF13524,PL9,PF04616,GH43
645058703	Clostridium butyricum E4, BoNT E BL5262		Firmicutes	2898	SAPROPHYTE	82.61	73.91	PF01095,GH5,CE12,GH28,GH105,PF00657,PF00295,PF07470,PF13229,CE7,CE8,GH95,GH106,PF13472,GH88,PF13524,PL9,PF04616,GH43
645951835	Clostridium hathewayi DSM 13479		Firmicutes	3583	SAPROPHYTE	82.61	73.91	GH5,CE12,GH28,GH105,PF00657,PF00295,PF07470,PF12708,PF13229,GH95,PF03629,GH106,PF13472,GH88,PF13524,PL9,PF04616,CE6,GH43
646564524	Coraliomargarita akajimensis DSM 45221		Verrucomicrobia	1967	SAPROPHYTE	82.61	73.91	GH5,CE12,GH28,GH105,PF00657,PF00295,PF07470,PF12708,PF13229,GH95,PF03629,GH106,PF13472,GH88,PF13524,PL9,PF04616,CE6,GH43
647533128	Enterococcus casseliflavus EC20		Firmicutes	2036	SAPROPHYTE	82.61	73.91	PF01095,GH5,CE12,GH28,GH105,PF00657,PF00295,PF07470,PL1,PF12708,PF13229,CE7,CE8,GH95,PF13472,GH88,PF13524,PF04616,GH43
647533146	Enterococcus faecium 1,141,733		Firmicutes	1725	SAPROPHYTE	82.61	73.91	PF01095,GH5,CE12,GH28,GH105,PF00657,PF00295,PF07470,PL1,PF12708,PF13229,CE7,CE8,GH95,PF13472,GH88,PL9,PF04616,GH43
647533147	Enterococcus faecium 1,230,933		Firmicutes	1860	SAPROPHYTE	82.61	73.91	PF01095,GH5,CE12,GH28,GH105,PF00657,PF00295,PF07470,PL1,PF12708,PF13229,CE7,CE8,GH95,PF13472,GH88,PL9,PF04616,GH43
647533149	Enterococcus faecium 1,231,410		Firmicutes	1821	SAPROPHYTE	82.61	73.91	PF01095,GH5,CE12,GH28,GH105,PF00657,PF00295,PF07470,PL1,PF12708,PF13229,CE7,CE8,GH95,PF13472,GH88,PL9,PF04616,GH43
647533150	Enterococcus faecium 1,231,501		Firmicutes	1700	SAPROPHYTE	82.61	73.91	PF01095,GH5,CE12,GH28,GH105,PF00657,PF00295,PF07470,PL1,PF12708,PF13229,CE7,CE8,GH95,PF13472,GH88,PL9,PF04616,GH43
647533151	Enterococcus faecium 1,231,502		Firmicutes	1804	SAPROPHYTE	82.61	73.91	PF01095,GH5,CE12,GH28,GH105,PF00657,PF00295,PF07470,PL1,PF12708,PF13229,CE7,CE8,GH95,PF13472,GH88,PL9,PF04616,GH43
647533152	Enterococcus faecium C68		Firmicutes	1822	SAPROPHYTE	82.61	73.91	PF01095,GH5,CE12,GH28,GH105,PF00657,PF00295,PF07470,PL1,PF12708,PF13229,CE7,CE8,GH95,PF13472,GH88,PL9,PF04616,GH43
647533153	Enterococcus faecium Com12		Firmicutes	1605	SAPROPHYTE	82.61	73.91	PF01095,GH5,CE12,GH28,GH105,PF00657,PF00295,PF07470,PL1,PF12708,PF13229,CE7,CE8,GH95,PF13472,GH88,PL9,PF04616,GH43
645951856	Enterococcus faecium DO		Firmicutes	1794	SAPROPHYTE	82.61	73.91	PF01095,GH5,CE12,GH28,GH105,PF00657,PF00295,PF07470,PL1,PF12708,PF13229,CE7,CE8,GH95,PF13472,GH88,PL9,PF04616,GH43
638341080	Enterococcus faecium DO		Firmicutes	1786	SAPROPHYTE	82.61	73.91	PF01095,GH5,CE12,GH28,GH105,PF00657,PF00295,PF07470,PL1,PF12708,PF13229,CE7,CE8,GH95,PF13472,GH88,PL9,PF04616,GH43
647000243	Enterococcus faecium E1071		Firmicutes	1644	SAPROPHYTE	82.61	73.91	PF01095,GH5,CE12,GH28,GH105,PF00657,PF00295,PF07470,PL1,PF12708,PF13229,CE7,CE8,GH95,PF13472,GH88,PL9,PF04616,GH43
647000244	Enterococcus faecium E1162		Firmicutes	1687	SAPROPHYTE	82.61	73.91	PF01095,GH5,CE12,GH28,GH105,PF00657,PF00295,PF07470,PL1,PF12708,PF13229,CE7,CE8,GH95,PF13472,GH88,PL9,PF04616,GH43
647000247	Enterococcus faecium E980		Firmicutes	1687	SAPROPHYTE	82.61	73.91	PF01095,GH5,CE12,GH28,GH105,PF00657,PF00295,PF07470,PL1,PF12708,PF13229,CE7,CE8,GH95,PF13472,GH88,PL9,PF04616,GH43
649989937	Enterococcus faecium TX0082		Firmicutes	1676	SAPROPHYTE	82.61	73.91	PF01095,GH5,CE12,GH28,GH105,PF00657,PF00295,PF07470,PL1,PF12708,PF13229,CE7,CE8,GH95,PF13472,GH88,PL9,PF04616,GH43
643886120	Enterococcus faecium TX1330		Firmicutes	1659	SAPROPHYTE	82.61	73.91	PF01095,GH5,CE12,GH28,GH105,PF00657,PF00295,PF07470,PL1,PF12708,PF13229,CE7,CE8,GH95,PF13472,GH88,PL9,PF04616,GH43
647000248	Enterococcus faecium U0317		Firmicutes	1815	SAPROPHYTE	82.61	73.91	PF01095,GH5,CE12,GH28,GH105,PF00657,PF00295,PF07470,PL1,PF12708,PF13229,CE7,CE8,GH95,PF13472,GH88,PL9,PF04616,GH43
644736368	Flavobacteriaceae bacterium 3519-10		Bacteroidetes	1607	SAPROPHYTE	82.61	73.91	PF01095,GH5,CE12,GH28,GH105,PF00657,PF00295,PF07470,PL1,PF12708,PF13229,CE7,CE8,PF03629,GH106,PF13472,PF13524,PF04616,GH43
648276601	Granulicella mallensis MP5ACTX8		Acidobacteria	3326	SAPROPHYTE	82.61	73.91	GH5,CE12,GH28,GH105,PF00657,PF00295,PF07470,PL1,PF12708,PF13229,CE7,GH95,PF03629,GH106,PF13472,PF13524,PL9,PF04616,GH43
640963040	Lentisphaera araneosa HTCC2155		Lentisphaerae	2878	SAPROPHYTE	82.61	73.91	GH5,CE12,GH28,GH105,PF00657,PF00295,PF07470,PF12708,PF13229,CE7,GH95,PF03629,GH106,PF13472,PF13524,PL9,PF04616,CE6,GH43
640963002	Opitutaceae sp. TAV2		Verrucomicrobia	2307	SAPROPHYTE	82.61	73.91	GH5,CE12,GH28,GH105,PF00657,PF00295,PF07470,PF12708,PF13229,CE7,CE8,GH95,PF03629,GH106,PF13472,GH88,PF13524,PL9,CE6
640963016	Parabacteroides merdae ATCC 43184		Bacteroidetes	2453	SAPROPHYTE	82.61	73.91	GH5,CE12,GH28,GH105,PF00657,PF00295,PF07470,PF12708,PF13229,CE7,GH95,PF03629,GH106,PF13472,GH88,PF13524,PF04616,CE6,GH43
637000102	Pectobacterium atrosepticum SCRI1043		Proteobacteria	3450	SAPROPHYTE	82.61	73.91	PF01095,GH5,CE12,GH28,GH105,PF00657,PF00295,PF07470,PL1,PF12708,PF13229,CE7,CE8,PF13472,GH88,PF13524,PL9,PF04616,GH43
644736397	Pectobacterium carotovorum carotovorum PC1		Proteobacteria	3374	SAPROPHYTE	82.61	73.91	PF01095,GH5,CE12,GH28,GH105,PF00657,PF00295,PF07470,PL1,PF12708,PF13229,CE7,CE8,PF13472,GH88,PF13524,PL9,PF04616,GH43
645951806	Prevotella oris F0302		Bacteroidetes	1735	SAPROPHYTE	82.61	73.91	PF01095,GH5,CE12,GH28,GH105,PF00657,PF00295,PF07470,PL1,CE7,CE8,PF03629,GH106,PF13472,GH88,PF13524,PF04616,CE6,GH43
642979356	Roseburia intestinalis L1-82		Firmicutes	2552	SAPROPHYTE	82.61	73.91	PF01095,GH5,CE12,GH28,GH105,PF00657,PF00295,PF07470,PF12708,PF13229,CE8,GH95,GH106,PF13472,GH88,PF13524,PL9,PF04616,GH43
650377964	Roseburia intestinalis M50/1		Firmicutes	2132	SAPROPHYTE	82.61	73.91	PF01095,GH5,CE12,GH28,GH105,PF00657,PF00295,PF07470,PF12708,PF13229,CE7,CE8,GH106,PF13472,GH88,PF13524,PL9,PF04616,GH43
637000347	Xanthomonas oryzae pv oryzae MAFF 311018		Proteobacteria	3005	SAPROPHYTE	82.61	73.91	PF01095,GH5,CE12,GH28,PF00657,PF00295,PL1,PF12708,PF13229,CE7,CE8,GH95,PF03629,GH106,PF13472,PF13524,PL9,PF04616,GH43
637000346	Xanthomonas oryzae pv. oryzae KACC10331		Proteobacteria	2939	SAPROPHYTE	82.61	73.91	PF01095,GH5,CE12,GH28,PF00657,PF00295,PL1,PF12708,PF13229,CE7,CE8,GH95,PF03629,GH106,PF13472,PF13524,PL9,PF04616,GH43
642791616	Bacillus pumilus ATCC 7061		Firmicutes	2755	SAPROPHYTE	78.26	73.91	PF01095,GH5,CE12,GH28,GH105,PF00657,PF00295,PF07470,PL1,PF12708,PF13229,CE7,CE8,PF13472,PF13524,PL9,PF04616,GH43
648861001	Bacteroides sp. 20_3		Bacteroidetes	3028	SAPROPHYTE	78.26	73.91	CE12,GH28,GH105,PF00657,PF00295,PF07470,PF12708,PF13229,CE7,GH95,PF03629,GH106,PF13472,PF13524,PL9,PF04616,CE6,GH43
647533114	Bacteroides sp. D20		Bacteroidetes	2629	SAPROPHYTE	78.26	73.91	GH5,CE12,GH28,GH105,PF00657,PF00295,PF07470,PF12708,CE7,GH95,PF03629,GH106,PF13472,GH88,PF13524,PF04616,CE6,GH43
641380447	Bacteroides uniformis ATCC 8492		Bacteroidetes	2766	SAPROPHYTE	78.26	73.91	GH5,CE12,GH28,GH105,PF00657,PF00295,PF07470,PF12708,CE7,GH95,PF03629,GH106,PF13472,GH88,PF13524,PF04616,CE6,GH43
643886007	Clostridiales sp. 1_7_47FAA		Firmicutes	3425	SAPROPHYTE	78.26	73.91	GH5,GH28,GH105,PF00657,PF00295,PF07470,PF12708,PF13229,CE7,PF03629,GH106,PF13472,GH88,PF13524,PL9,PF04616,CE6,GH43
648028024	Dickeya dadantii 3937		Proteobacteria	3379	SAPROPHYTE	78.26	73.91	PF01095,GH5,CE12,GH28,GH105,PF00657,PF00295,PF07470,PL1,PF12708,PF13229,CE7,CE8,PF13472,PF13524,PL9,PF04616,GH43
644736355	Dickeya zeae Ech1591		Proteobacteria	3406	SAPROPHYTE	78.26	73.91	PF01095,GH5,CE12,GH28,GH105,PF00657,PF00295,PF07470,PL1,PF12708,PF13229,CE7,CE8,PF13472,PF13524,PL9,PF04616,GH43
640427113	Enterobacter sp. 638		Proteobacteria	3427	SAPROPHYTE	78.26	73.91	PF01095,GH5,CE12,GH28,GH105,PF00657,PF00295,PF07470,PF12708,PF13229,CE7,CE8,PF13472,GH88,PF13524,PL9,PF04616,GH43
647533148	Enterococcus faecium 1,231,408		Firmicutes	1745	SAPROPHYTE	78.26	73.91	PF01095,GH5,CE12,GH28,GH105,PF00657,PF00295,PF07470,PL1,PF12708,PF13229,CE7,CE8,GH95,PF13472,PL9,PF04616,GH43
647000241	Enterococcus faecium D344SRF		Firmicutes	1666	SAPROPHYTE	78.26	73.91	PF01095,GH5,CE12,GH28,GH105,PF00657,PF00295,PF07470,PL1,PF12708,PF13229,CE7,CE8,GH95,PF13472,PL9,PF04616,GH43
647533155	Enterococcus faecium TC 6		Firmicutes	1748	SAPROPHYTE	78.26	73.91	PF01095,GH5,CE12,GH28,GH105,PF00657,PF00295,PF07470,PL1,PF12708,PF13229,CE7,CE8,GH95,PF13472,PL9,PF04616,GH43
647533156	Enterococcus gallinarum EG2		Firmicutes	1904	SAPROPHYTE	78.26	73.91	GH5,CE12,GH28,GH105,PF00657,PF00295,PF07470,PL1,PF12708,PF13229,CE7,GH95,PF03629,PF13472,GH88,PF04616,CE6,GH43
644736366	Eubacterium eligens ATCC 27750		Firmicutes	1557	SAPROPHYTE	78.26	73.91	PF01095,GH5,CE12,GH28,GH105,PF00657,PF00295,PF07470,PL1,PF12708,PF13229,CE8,GH95,PF13472,PF13524,PL9,PF04616,GH43
649633002	Granulicella tundricola MP5ACTX9		Acidobacteria	3225	SAPROPHYTE	78.26	73.91	PF01095,GH5,CE12,GH28,GH105,PF00657,PF00295,PF07470,PF12708,PF13229,CE7,CE8,PF03629,GH106,PF13472,PF13524,PF04616,GH43
646311934	Haloterrigena turkmenica DSM 5511		Euryarchaeota	2870	SAPROPHYTE	78.26	73.91	PF01095,GH5,CE12,GH28,GH105,PF00657,PF00295,PF07470,PL1,PF12708,PF13229,CE7,CE8,GH106,PF13472,PF13524,PF04616,GH43
647533191	Paenibacillus sp. D14		Firmicutes	3110	SAPROPHYTE	78.26	73.91	GH5,GH28,GH105,PF00657,PF00295,PF07470,PL1,PF12708,PF13229,CE7,GH95,GH106,PF13472,GH88,PF13524,PL9,PF04616,GH43
644736396	Paenibacillus sp. JDR-2		Firmicutes	4085	SAPROPHYTE	78.26	73.91	GH5,CE12,GH28,GH105,PF00657,PF00295,PF07470,PF12708,PF13229,CE7,GH95,GH106,PF13472,GH88,PF13524,PL9,PF04616,GH43
642979358	Parabacteroides johnsonii DSM 18315		Bacteroidetes	2627	SAPROPHYTE	78.26	73.91	GH5,GH28,GH105,PF00657,PF00295,PF07470,PF12708,PF13229,CE7,GH95,PF03629,GH106,PF13472,GH88,PF13524,PF04616,CE6,GH43
643886054	Pectobacterium carotovorum carotovorum WPP14		Proteobacteria	3220	SAPROPHYTE	78.26	73.91	PF01095,GH5,CE12,GH28,GH105,PF00657,PF00295,PF07470,PL1,PF12708,PF13229,CE7,CE8,PF13472,PF13524,PL9,PF04616,GH43
640963032	Planctomyces maris DSM 8797		Planctomycetes	3364	SAPROPHYTE	78.26	73.91	PF01095,GH5,CE12,GH28,GH105,PF00657,PF07470,PL1,PF12708,PF13229,CE7,CE8,PF03629,PF13472,PF13524,PL9,CE6,GH43
644736401	Rhizobium leguminosarum bv. trifolii WSM1325		Proteobacteria	4294	SAPROPHYTE	78.26	73.91	GH5,GH28,GH105,PF00657,PF00295,PF07470,PF12708,PF13229,CE7,GH95,GH106,PF13472,GH88,PF13524,PL9,PF04616,CE6,GH43
639633055	Rhizobium leguminosarum bv. viciae 3841		Proteobacteria	4474	SAPROPHYTE	78.26	73.91	GH5,GH28,GH105,PF00657,PF00295,PF07470,PF12708,PF13229,CE7,GH95,GH106,PF13472,GH88,PF13524,PL9,PF04616,CE6,GH43
650377965	Roseburia intestinalis XB6B4		Firmicutes	2190	SAPROPHYTE	78.26	73.91	PF01095,GH5,CE12,GH28,GH105,PF00657,PF00295,PF07470,PF12708,PF13229,CE8,GH106,PF13472,GH88,PF13524,PL9,PF04616,GH43
637000304	Streptomyces avermitilis MA-4680		Actinobacteria	4670	SAPROPHYTE	78.26	73.91	PF01095,GH5,CE12,GH105,PF00657,PF07470,PL1,PF12708,PF13229,CE7,CE8,GH95,PF13472,GH88,PF13524,PL9,PF04616,GH43
642555170	Xanthomonas oryzae pv. oryzae PXO99A		Proteobacteria	3035	SAPROPHYTE	78.26	73.91	PF01095,GH5,CE12,GH28,PF00657,PF00295,PL1,PF12708,PF13229,CE8,GH95,PF03629,GH106,PF13472,PF13524,PL9,PF04616,GH43
643886197	Bacteroides coprophilus DSM 18228		Bacteroidetes	2213	SAPROPHYTE	73.91	73.91	GH5,CE12,GH105,PF00657,PF07470,PF13229,CE7,GH95,PF03629,GH106,PF13472,GH88,PF13524,PL9,PF04616,CE6,GH43
645058788	Bacteroides fragilis 3_1_12		Bacteroidetes	2939	SAPROPHYTE	73.91	73.91	GH5,CE12,GH105,PF00657,PF07470,PF13229,CE7,GH95,PF03629,GH106,PF13472,GH88,PF13524,PL9,PF04616,CE6,GH43
650377910	Bacteroides fragilis 638R		Bacteroidetes	2865	SAPROPHYTE	73.91	73.91	GH5,CE12,GH105,PF00657,PF07470,PF13229,CE7,GH95,PF03629,GH106,PF13472,GH88,PF13524,PL9,PF04616,CE6,GH43
637000024	Bacteroides fragilis NCTC 9343		Bacteroidetes	2792	SAPROPHYTE	73.91	73.91	GH5,CE12,GH105,PF00657,PF07470,PF13229,CE7,GH95,PF03629,GH106,PF13472,GH88,PF13524,PL9,PF04616,CE6,GH43
637000025	Bacteroides fragilis YCH46		Bacteroidetes	2905	SAPROPHYTE	73.91	73.91	GH5,CE12,GH105,PF00657,PF07470,PF13229,CE7,GH95,PF03629,GH106,PF13472,GH88,PF13524,PL9,PF04616,CE6,GH43
647533110	Bacteroides sp. 2_1_16		Bacteroidetes	2768	SAPROPHYTE	73.91	73.91	GH5,CE12,GH105,PF00657,PF07470,PF13229,CE7,GH95,PF03629,GH106,PF13472,GH88,PF13524,PL9,PF04616,CE6,GH43
645058782	Bacteroides sp. 2_1_7		Bacteroidetes	2786	SAPROPHYTE	73.91	73.91	CE12,GH28,GH105,PF00657,PF00295,PF07470,PF12708,PF13229,CE7,GH95,PF03629,GH106,PF13472,PF13524,PF04616,CE6,GH43
648861002	Bacteroides sp. 3_1_19		Bacteroidetes	2820	SAPROPHYTE	73.91	73.91	CE12,GH28,GH105,PF00657,PF00295,PF07470,PF12708,PF13229,CE7,GH95,PF03629,GH106,PF13472,PF13524,PF04616,CE6,GH43
646206273	Bacteroides sp. 3_2_5		Bacteroidetes	2777	SAPROPHYTE	73.91	73.91	GH5,CE12,GH105,PF00657,PF07470,PF13229,CE7,GH95,PF03629,GH106,PF13472,GH88,PF13524,PL9,PF04616,CE6,GH43
648028010	Brevundimonas subvibrioides ATCC 15264		Proteobacteria	2281	SAPROPHYTE	73.91	73.91	PF01095,GH5,CE12,GH28,GH105,PF00657,PF07470,PL1,PF12708,PF13229,CE7,CE8,PF13472,PF13524,PL9,PF04616,GH43
644736339	Catenulispora acidiphila ID139908, DSM 44928		Actinobacteria	5019	SAPROPHYTE	73.91	73.91	GH5,CE12,GH28,GH105,PF00657,PF00295,PF07470,PF12708,PF13229,CE7,GH95,GH106,PF13472,PF13524,PL9,PF04616,GH43
646564519	Caulobacter segnis ATCC 21756		Proteobacteria	3047	SAPROPHYTE	73.91	73.91	PF01095,GH5,CE12,GH28,GH105,PF00657,PF07470,PF12708,CE7,CE8,GH95,PF03629,GH106,PF13472,PF13524,PF04616,GH43
647533154	Enterococcus faecium Com15		Firmicutes	1657	SAPROPHYTE	73.91	73.91	PF01095,GH5,CE12,GH28,GH105,PF00657,PF00295,PF07470,PF13229,CE7,CE8,GH95,PF13472,GH88,PL9,PF04616,GH43
647000242	Enterococcus faecium E1039		Firmicutes	1490	SAPROPHYTE	73.91	73.91	PF01095,GH5,CE12,GH28,GH105,PF00657,PF00295,PF07470,PF12708,PF13229,CE7,CE8,GH95,PF13472,PL9,PF04616,GH43
647000246	Enterococcus faecium E1679		Firmicutes	1818	SAPROPHYTE	73.91	73.91	GH5,CE12,GH28,GH105,PF00657,PF00295,PF07470,PL1,PF12708,PF13229,GH95,PF13472,GH88,PF13524,PL9,PF04616,GH43
648276680	Ktedonobacter racemifer SOSP1-21, DSM 44963		Chloroflexi	5073	SAPROPHYTE	73.91	73.91	GH5,CE12,GH105,PF00657,PF12708,PF13229,CE7,CE8,GH95,PF03629,GH106,PF13472,PF13524,PL9,PF04616,CE6,GH43
638341115	Leeuwenhoekiella blandensis MED217		Bacteroidetes	2704	SAPROPHYTE	73.91	73.91	PF01095,GH5,CE12,GH28,GH105,PF00657,PF00295,PF07470,PL1,PF12708,CE8,PF03629,GH106,PF13472,PF13524,PF04616,GH43
648028027	Maribacter sp. HTCC2170		Bacteroidetes	2385	SAPROPHYTE	73.91	73.91	GH5,GH105,PF00657,PF07470,PL1,PF13229,CE7,GH95,PF03629,GH106,PF13472,GH88,PF13524,PL9,PF04616,CE6,GH43
648028042	Micromonospora aurantiaca ATCC 27029		Actinobacteria	3902	SAPROPHYTE	73.91	73.91	PF01095,GH5,GH105,PF00657,PF07470,PL1,PF12708,PF13229,CE7,CE8,GH95,GH106,PF13472,PF13524,PL9,PF04616,GH43
649633069	Micromonospora sp. L5		Actinobacteria	3934	SAPROPHYTE	73.91	73.91	PF01095,GH5,GH105,PF00657,PF07470,PL1,PF12708,PF13229,CE7,CE8,GH95,GH106,PF13472,PF13524,PL9,PF04616,GH43
640753039	Parabacteroides distasonis ATCC 8503		Bacteroidetes	2589	SAPROPHYTE	73.91	73.91	CE12,GH28,GH105,PF00657,PF00295,PF07470,PF12708,PF13229,CE7,GH95,PF03629,GH106,PF13472,PF13524,PF04616,CE6,GH43
646206279	Parabacteroides sp. D13		Bacteroidetes	2894	SAPROPHYTE	73.91	73.91	CE12,GH28,GH105,PF00657,PF00295,PF07470,PF12708,PF13229,GH95,PF03629,GH106,PF13472,PF13524,PL9,PF04616,CE6,GH43
643886152	Pectobacterium carotovorum brasiliensis PBR1692		Proteobacteria	3374	SAPROPHYTE	73.91	73.91	PF01095,GH5,CE12,GH28,GH105,PF00657,PF00295,PF07470,PL1,PF12708,PF13229,CE7,CE8,PF13472,PL9,PF04616,GH43
645058870	Pedosphaera parvula Ellin514		Verrucomicrobia	3703	SAPROPHYTE	73.91	73.91	GH5,CE12,GH28,PF00657,PF07470,PF12708,PF13229,CE7,PF03629,GH106,PF13472,GH88,PF13524,PL9,PF04616,CE6,GH43
648861012	Prevotella oris C735		Bacteroidetes	1683	SAPROPHYTE	73.91	73.91	GH5,CE12,GH28,GH105,PF00657,PF00295,PF07470,PF12708,PF13229,PF03629,GH106,PF13472,GH88,PF13524,PF04616,CE6,GH43
642555152	Rhizobium etli CIAT 652		Proteobacteria	3693	SAPROPHYTE	73.91	73.91	GH5,GH28,GH105,PF00657,PF00295,PF07470,PL1,PF12708,PF13229,CE7,PF13472,GH88,PF13524,PL9,PF04616,CE6,GH43
637000236	Rhodopirellula baltica SH 1		Planctomycetes	3292	SAPROPHYTE	73.91	73.91	GH5,CE12,GH28,PF00657,PL1,PF12708,PF13229,CE7,GH95,PF03629,GH106,PF13472,PF13524,PL9,PF04616,CE6,GH43
640963057	Ruminococcus gnavus ATCC 29149		Firmicutes	2118	SAPROPHYTE	73.91	73.91	GH5,CE12,GH28,GH105,PF00657,PF00295,PF07470,PF12708,GH95,PF03629,GH106,PF13472,GH88,PF13524,PF04616,CE6,GH43
637000305	Streptomyces coelicolor A3(2)		Actinobacteria	4903	SAPROPHYTE	73.91	73.91	PF01095,GH5,CE12,GH28,PF00657,PL1,PF12708,PF13229,CE7,CE8,GH95,GH106,PF13472,PF13524,PL9,PF04616,GH43
645058855	Streptomyces viridochromogenes DSM 40736		Actinobacteria	4569	SAPROPHYTE	73.91	73.91	PF01095,GH5,CE12,GH105,PF00657,PF07470,PL1,PF12708,PF13229,CE7,CE8,GH95,GH106,PF13472,PF13524,PF04616,GH43
647000330	Turicibacter sanguinis PC909		Firmicutes	1823	SAPROPHYTE	73.91	73.91	PF01095,GH5,GH28,GH105,PF00657,PF00295,PF07470,PL1,PF12708,PF13229,CE7,CE8,PF13472,PF13524,PL9,PF04616,GH43
650633000	Victivallis vadensis ATCC BAA-548		Lentisphaerae	2477	SAPROPHYTE	73.91	73.91	GH5,CE12,GH28,PF00657,PL1,PF12708,PF13229,CE7,GH95,PF03629,GH106,PF13472,PF13524,PL9,PF04616,CE6,GH43
637000343	Xanthomonas campestris pv campestris 8004		Proteobacteria	3344	SAPROPHYTE	73.91	73.91	PF01095,GH5,CE12,GH28,PF00657,PF00295,PL1,PF13229,CE8,GH95,PF03629,GH106,PF13472,PF13524,PL9,PF04616,GH43
637000344	Xanthomonas campestris pv campestris ATCC 33913		Proteobacteria	3323	SAPROPHYTE	73.91	73.91	PF01095,GH5,CE12,GH28,PF00657,PF00295,PL1,PF13229,CE8,GH95,PF03629,GH106,PF13472,PF13524,PL9,PF04616,GH43
642555169	Xanthomonas campestris pv campestris B100		Proteobacteria	3373	SAPROPHYTE	73.91	73.91	PF01095,GH5,CE12,GH28,PF00657,PF00295,PL1,PF13229,CE8,GH95,PF03629,GH106,PF13472,PF13524,PL9,PF04616,GH43
637000345	Xanthomonas campestris pv vesicatoria 85-10		Proteobacteria	3520	SAPROPHYTE	73.91	73.91	GH5,CE12,GH28,PF00657,PF00295,PL1,PF12708,PF13229,CE7,GH95,PF03629,GH106,PF13472,PF13524,PL9,PF04616,GH43
647000346	Xanthomonas campestris pv. vasculorum NCPPB702		Proteobacteria	3093	SAPROPHYTE	73.91	73.91	PF01095,GH5,GH28,PF00657,PF00295,PL1,PF12708,PF13229,CE7,CE8,GH95,PF03629,GH106,PF13472,PF13524,PF04616,GH43
641736188	Xanthomonas oryzae pv oryzicola BLS256		Proteobacteria	2923	SAPROPHYTE	73.91	73.91	GH5,CE12,GH28,PF00657,PF00295,PF07470,PL1,PF12708,PF13229,GH95,PF03629,GH106,PF13472,GH88,PF13524,PF04616,GH43
646564591	Zunongwangia profunda SM-A87		Bacteroidetes	3045	SAPROPHYTE	73.91	73.91	GH5,GH28,GH105,PF00657,PF00295,PF07470,PF12708,CE7,GH95,PF03629,GH106,PF13472,GH88,PF13524,PF04616,CE6,GH43

## Sheet: Table S4 (M4)
IMG-OID	Name	Bin info	Phylum	Number of protein family annotations	Saprophyte status	Completeness score	Threshold	Annotations
2013338003	Macropus eugenii Gut Microbiome (Macropus_eugenii_combined, MeugComb)	uncultured Lachnospiraceae bacterium (WG-2)		1373	SAPROPHYTE	100	72	PF01055,GH5,GH31,PF02836,PF01915,PF00933,PF00703,GH2,PF14310,GH3,PF02837,PF02065,GH36,GH43,PF04616,PF07859,CE10,PF00150,GH32,PF02449,GH42,PF00135,PF13802,GH35,GH106
tamar_wallaby_bin	tamar_wallaby_bin_ncbiTaxId_297314	uncultured Lachnospiraceae bacterium		1482	SAPROPHYTE	100	72	PF01055,GH5,GH31,PF02836,PF01915,PF00933,PF00703,GH2,PF14310,GH3,PF02837,PF02065,GH36,GH43,PF04616,PF07859,CE10,PF00150,GH32,PF02449,GH42,PF00135,PF13802,GH35,GH106
2004080001	Hindgut microbiome of Nasutitermes sp. (Costa Rica)	bacteria remainder		7041	SAPROPHYTE	96	72	PF01055,GH5,GH31,PF02836,PF01915,PF00933,PF00703,GH2,PF14310,GH3,PF02837,PF02065,GH36,GH43,PF04616,PF07859,CE10,PF00150,GH32,PF02449,GH42,PF13802,GH35,GH106
2004080001	Hindgut microbiome of Nasutitermes sp. (Costa Rica)	Treponema		4342	SAPROPHYTE	92	72	PF01055,GH5,GH31,PF02836,PF01915,PF00933,PF00703,GH2,PF14310,GH3,PF02837,GH36,GH43,PF04616,PF07859,CE10,PF00150,PF02449,GH42,PF00135,PF13802,GH35,GH106
manatee_bin	manatee_bin_ncbiTaxId_816	Bacteroides		2552	SAPROPHYTE	88	72	PF01055,GH5,GH31,PF02836,PF01915,PF00933,PF00703,GH2,PF14310,GH3,PF02837,PF02065,GH36,GH43,PF04616,PF07859,CE10,PF00150,GH32,PF00135,PF13802,GH106
2013338003	Macropus eugenii Gut Microbiome (Macropus_eugenii_combined, MeugComb)	Lachnospiraceae		1894	SAPROPHYTE	88	72	GH5,GH31,PF02836,PF01915,PF00933,PF00703,GH2,PF14310,GH3,PF02837,PF02065,GH36,GH43,PF04616,PF07859,CE10,PF00150,PF02449,GH42,PF00135,GH35,GH106
2013338003	Macropus eugenii Gut Microbiome (Macropus_eugenii_combined, MeugComb)	Bacteria		2452	SAPROPHYTE	88	72	GH5,PF02836,PF01915,PF00933,PF00703,GH2,PF14310,GH3,PF02837,PF02065,GH36,GH43,PF04616,PF07859,CE10,PF00150,GH32,PF02449,GH42,PF00135,GH35,GH106
2006543005	Methylotrophic community from Lake Washington sediment combined (v2)	Bacteria		14663	SAPROPHYTE	88	72	PF01055,GH5,GH31,PF02836,PF01915,PF00933,PF00703,GH2,GH3,PF02837,PF02065,GH36,GH43,PF04616,PF07859,CE10,GH32,PF02449,GH42,PF00135,PF13802,GH106
cow_rumen_genome	AJ	cow_rumen_AJ (Bacteroidales)		1158	SAPROPHYTE	84	72	PF01055,GH5,GH31,PF02836,PF01915,PF00933,PF00703,GH2,PF14310,GH3,PF02837,GH43,PF04616,PF07859,CE10,PF00150,GH32,PF02449,PF13802,GH35,GH106
cow_rumen_genome	AWa	cow_rumen_AWa (Clostridiales)		993	SAPROPHYTE	84	72	PF01055,GH5,GH31,PF02836,PF01915,PF00933,PF00703,GH2,PF14310,GH3,PF02837,PF02065,GH36,GH43,PF04616,PF07859,CE10,PF00150,GH32,PF00135,GH106
2021593001	Forestomach microbiome of Macropus eugenii	Bacteroidales		744	SAPROPHYTE	84	72	PF01055,GH5,GH31,PF02836,PF01915,PF00933,PF00703,GH2,PF14310,GH3,PF02837,PF02065,GH36,GH43,PF04616,CE10,PF00150,GH32,PF02449,GH42,GH35
2081372008	Terephthalate-degrading communities (TA reactor DNA contigs from 4 samples) (Terephthalate degrading reactor metagenome contigs from 4 samples)	Euryarchaeota		1761	SAPROPHYTE	84	72	PF01055,GH5,GH31,PF02836,PF01915,PF00933,PF00703,GH2,PF14310,GH3,PF02837,PF02065,GH36,PF07859,CE10,PF00150,PF02449,GH42,PF00135,PF13802,GH35
cow_rumen_genome	AH	cow_rumen_AH (Bacteroidales)		1361	SAPROPHYTE	80	72	PF01055,GH5,GH31,PF02836,PF01915,PF00933,PF00703,GH2,PF14310,GH3,PF02837,GH43,PF04616,PF07859,CE10,PF00150,GH42,PF00135,GH35,GH106
reindeer_bin	reindeer_bin_ncbiTaxId_816	Bacteroides		1356	SAPROPHYTE	80	72	PF01055,GH5,GH31,PF02836,PF01915,PF00933,PF00703,GH2,PF14310,GH3,PF02837,GH43,PF04616,PF07859,CE10,PF00150,GH32,PF00135,PF13802,GH106
2004175000	Hindgut microbiome of Nasutitermes sp. (Costa Rica), fosmids	Treponema		215	SAPROPHYTE	80	72	PF01055,GH5,GH31,PF02836,PF01915,PF00933,PF00703,GH2,PF14310,GH3,PF02837,GH36,GH43,PF04616,PF00150,PF02449,GH42,PF13802,GH35,GH106
2013338003	Macropus eugenii Gut Microbiome (Macropus_eugenii_combined, MeugComb)	Bacteroidales		888	SAPROPHYTE	80	72	PF01055,GH5,GH31,PF02836,PF01915,PF00933,PF00703,GH2,PF14310,GH3,PF02837,PF02065,GH36,GH43,PF04616,PF07859,CE10,PF00150,GH32,GH106
manatee_bin	manatee_bin_ncbiTaxId_838	Prevotella		2366	SAPROPHYTE	80	72	PF01055,GH5,GH31,PF02836,PF01915,PF00933,PF00703,GH2,PF14310,GH3,PF02837,PF02065,GH36,GH43,PF04616,PF07859,CE10,PF00135,PF13802,GH106
tamar_wallaby_bin	tamar_wallaby_bin_ncbiTaxId_838	Prevotella		1296	SAPROPHYTE	80	72	PF01055,GH5,GH31,PF02836,PF01915,PF00933,PF00703,GH2,PF14310,GH3,PF02837,PF02065,GH36,GH43,PF04616,PF07859,CE10,PF00150,GH32,GH106
cow_rumen_genome	AFa	cow_rumen_AFa (Spirochaetales)		1424	SAPROPHYTE	80	72	PF01055,GH5,GH31,PF02836,PF01915,PF00933,PF00703,GH2,PF14310,GH3,PF02837,PF02065,GH36,GH43,PF04616,PF07859,CE10,PF00150,GH32,PF00135
cow_rumen_genome	AIa	cow_rumen_AIa (Clostridiales)		1137	SAPROPHYTE	76	72	PF01055,GH5,GH31,PF02836,PF01915,PF00933,PF00703,GH2,PF14310,GH3,PF02837,PF02065,GH36,GH43,PF04616,PF07859,CE10,PF00150,PF00135
reindeer_bin	reindeer_bin_ncbiTaxId_839	Prevotella ruminicola		605	SAPROPHYTE	76	72	PF01055,GH5,GH31,PF02836,PF01915,PF00933,PF00703,GH2,PF14310,GH3,PF02837,GH43,PF04616,PF07859,CE10,GH32,PF00135,GH35,GH106
cow_rumen_genome	APb	cow_rumen_APb (Clostridiales)		1321	SAPROPHYTE	72	72	GH5,PF02836,PF01915,PF00933,PF00703,GH2,PF14310,GH3,PF02837,PF02065,GH36,GH43,PF04616,PF07859,CE10,PF00150,GH32,PF00135
cow_rumen_genome	AN	cow_rumen_AN (Clostridiales)		1015	-	72	72	PF01055,GH5,GH31,PF02836,PF01915,PF00933,GH2,PF14310,GH3,PF02837,GH36,PF07859,CE10,PF00150,PF02449,GH42,PF00135,GH35
reindeer_bin	reindeer_bin_ncbiTaxId_186803	Lachnospiraceae		508	-	72	72	PF01055,GH5,GH31,PF02836,PF01915,PF00933,PF00703,GH2,PF14310,GH3,PF02837,PF02065,GH36,GH43,PF04616,PF07859,CE10,PF00150
643886181	Abiotrophia defectiva ATCC 49176		Firmicutes	1865	SAPROPHYTE	100	72	PF01055,GH5,GH31,PF02836,PF01915,PF00933,PF00703,GH2,PF14310,GH3,PF02837,PF02065,GH36,GH43,PF04616,PF07859,CE10,PF00150,GH32,PF02449,GH42,PF00135,PF13802,GH35,GH106
649633007	Asticcacaulis excentricus CB 48		Proteobacteria	2960	SAPROPHYTE	100	72	PF01055,GH5,GH31,PF02836,PF01915,PF00933,PF00703,GH2,PF14310,GH3,PF02837,PF02065,GH36,GH43,PF04616,PF07859,CE10,PF00150,GH32,PF02449,GH42,PF00135,PF13802,GH35,GH106
642979319	Bacteroides finegoldii DSM 17565		Bacteroidetes	2760	SAPROPHYTE	100	72	PF01055,GH5,GH31,PF02836,PF01915,PF00933,PF00703,GH2,PF14310,GH3,PF02837,PF02065,GH36,GH43,PF04616,PF07859,CE10,PF00150,GH32,PF02449,GH42,PF00135,PF13802,GH35,GH106
642791621	Bacteroides intestinalis 341, DSM 17393		Bacteroidetes	3292	SAPROPHYTE	100	72	PF01055,GH5,GH31,PF02836,PF01915,PF00933,PF00703,GH2,PF14310,GH3,PF02837,PF02065,GH36,GH43,PF04616,PF07859,CE10,PF00150,GH32,PF02449,GH42,PF00135,PF13802,GH35,GH106
641380449	Bacteroides ovatus ATCC 8483		Bacteroidetes	3493	SAPROPHYTE	100	72	PF01055,GH5,GH31,PF02836,PF01915,PF00933,PF00703,GH2,PF14310,GH3,PF02837,PF02065,GH36,GH43,PF04616,PF07859,CE10,PF00150,GH32,PF02449,GH42,PF00135,PF13802,GH35,GH106
647000212	Bacteroides ovatus SD CC 2a		Bacteroidetes	3340	SAPROPHYTE	100	72	PF01055,GH5,GH31,PF02836,PF01915,PF00933,PF00703,GH2,PF14310,GH3,PF02837,PF02065,GH36,GH43,PF04616,PF07859,CE10,PF00150,GH32,PF02449,GH42,PF00135,PF13802,GH35,GH106
647000213	Bacteroides ovatus SD CMC 3f		Bacteroidetes	3560	SAPROPHYTE	100	72	PF01055,GH5,GH31,PF02836,PF01915,PF00933,PF00703,GH2,PF14310,GH3,PF02837,PF02065,GH36,GH43,PF04616,PF07859,CE10,PF00150,GH32,PF02449,GH42,PF00135,PF13802,GH35,GH106
649633013	Bacteroides salanitronis BL78, DSM 18170		Bacteroidetes	2367	SAPROPHYTE	100	72	PF01055,GH5,GH31,PF02836,PF01915,PF00933,PF00703,GH2,PF14310,GH3,PF02837,PF02065,GH36,GH43,PF04616,PF07859,CE10,PF00150,GH32,PF02449,GH42,PF00135,PF13802,GH35,GH106
647533111	Bacteroides sp. 2_1_22		Bacteroidetes	3212	SAPROPHYTE	100	72	PF01055,GH5,GH31,PF02836,PF01915,PF00933,PF00703,GH2,PF14310,GH3,PF02837,PF02065,GH36,GH43,PF04616,PF07859,CE10,PF00150,GH32,PF02449,GH42,PF00135,PF13802,GH35,GH106
646206266	Bacteroides sp. 2_2_4		Bacteroidetes	3666	SAPROPHYTE	100	72	PF01055,GH5,GH31,PF02836,PF01915,PF00933,PF00703,GH2,PF14310,GH3,PF02837,PF02065,GH36,GH43,PF04616,PF07859,CE10,PF00150,GH32,PF02449,GH42,PF00135,PF13802,GH35,GH106
648861003	Bacteroides sp. 3_1_23		Bacteroidetes	3349	SAPROPHYTE	100	72	PF01055,GH5,GH31,PF02836,PF01915,PF00933,PF00703,GH2,PF14310,GH3,PF02837,PF02065,GH36,GH43,PF04616,PF07859,CE10,PF00150,GH32,PF02449,GH42,PF00135,PF13802,GH35,GH106
649989914	Bacteroides sp. 4_1_36		Bacteroidetes	2662	SAPROPHYTE	100	72	PF01055,GH5,GH31,PF02836,PF01915,PF00933,PF00703,GH2,PF14310,GH3,PF02837,PF02065,GH36,GH43,PF04616,PF07859,CE10,PF00150,GH32,PF02449,GH42,PF00135,PF13802,GH35,GH106
646206264	Bacteroides sp. D1		Bacteroidetes	3212	SAPROPHYTE	100	72	PF01055,GH5,GH31,PF02836,PF01915,PF00933,PF00703,GH2,PF14310,GH3,PF02837,PF02065,GH36,GH43,PF04616,PF07859,CE10,PF00150,GH32,PF02449,GH42,PF00135,PF13802,GH35,GH106
645951811	Bacteroides sp. D2		Bacteroidetes	3485	SAPROPHYTE	100	72	PF01055,GH5,GH31,PF02836,PF01915,PF00933,PF00703,GH2,PF14310,GH3,PF02837,PF02065,GH36,GH43,PF04616,PF07859,CE10,PF00150,GH32,PF02449,GH42,PF00135,PF13802,GH35,GH106
647533114	Bacteroides sp. D20		Bacteroidetes	2629	SAPROPHYTE	100	72	PF01055,GH5,GH31,PF02836,PF01915,PF00933,PF00703,GH2,PF14310,GH3,PF02837,PF02065,GH36,GH43,PF04616,PF07859,CE10,PF00150,GH32,PF02449,GH42,PF00135,PF13802,GH35,GH106
648861004	Bacteroides sp. D22		Bacteroidetes	3417	SAPROPHYTE	100	72	PF01055,GH5,GH31,PF02836,PF01915,PF00933,PF00703,GH2,PF14310,GH3,PF02837,PF02065,GH36,GH43,PF04616,PF07859,CE10,PF00150,GH32,PF02449,GH42,PF00135,PF13802,GH35,GH106
641380447	Bacteroides uniformis ATCC 8492		Bacteroidetes	2766	SAPROPHYTE	100	72	PF01055,GH5,GH31,PF02836,PF01915,PF00933,PF00703,GH2,PF14310,GH3,PF02837,PF02065,GH36,GH43,PF04616,PF07859,CE10,PF00150,GH32,PF02449,GH42,PF00135,PF13802,GH35,GH106
647000215	Bacteroides xylanisolvens SD CC 1b		Bacteroidetes	3328	SAPROPHYTE	100	72	PF01055,GH5,GH31,PF02836,PF01915,PF00933,PF00703,GH2,PF14310,GH3,PF02837,PF02065,GH36,GH43,PF04616,PF07859,CE10,PF00150,GH32,PF02449,GH42,PF00135,PF13802,GH35,GH106
650377911	Bacteroides xylanisolvens XB1A		Bacteroidetes	3070	SAPROPHYTE	100	72	PF01055,GH5,GH31,PF02836,PF01915,PF00933,PF00703,GH2,PF14310,GH3,PF02837,PF02065,GH36,GH43,PF04616,PF07859,CE10,PF00150,GH32,PF02449,GH42,PF00135,PF13802,GH35,GH106
643692008	Beutenbergia cavernae HKI 0122, DSM 12333		Actinobacteria	2479	SAPROPHYTE	100	72	PF01055,GH5,GH31,PF02836,PF01915,PF00933,PF00703,GH2,PF14310,GH3,PF02837,PF02065,GH36,GH43,PF04616,PF07859,CE10,PF00150,GH32,PF02449,GH42,PF00135,PF13802,GH35,GH106
641736189	Bifidobacterium dentium ATCC 27678		Actinobacteria	1248	SAPROPHYTE	100	72	PF01055,GH5,GH31,PF02836,PF01915,PF00933,PF00703,GH2,PF14310,GH3,PF02837,PF02065,GH36,GH43,PF04616,PF07859,CE10,PF00150,GH32,PF02449,GH42,PF00135,PF13802,GH35,GH106
648276623	Bifidobacterium dentium ATCC 27679		Actinobacteria	1244	SAPROPHYTE	100	72	PF01055,GH5,GH31,PF02836,PF01915,PF00933,PF00703,GH2,PF14310,GH3,PF02837,PF02065,GH36,GH43,PF04616,PF07859,CE10,PF00150,GH32,PF02449,GH42,PF00135,PF13802,GH35,GH106
646311910	Bifidobacterium dentium Bd1		Actinobacteria	1237	SAPROPHYTE	100	72	PF01055,GH5,GH31,PF02836,PF01915,PF00933,PF00703,GH2,PF14310,GH3,PF02837,PF02065,GH36,GH43,PF04616,PF07859,CE10,PF00150,GH32,PF02449,GH42,PF00135,PF13802,GH35,GH106
649989915	Bifidobacterium dentium JCVIHMP022		Actinobacteria	1224	SAPROPHYTE	100	72	PF01055,GH5,GH31,PF02836,PF01915,PF00933,PF00703,GH2,PF14310,GH3,PF02837,PF02065,GH36,GH43,PF04616,PF07859,CE10,PF00150,GH32,PF02449,GH42,PF00135,PF13802,GH35,GH106
649633017	Bifidobacterium longum infantis 157F-NC		Actinobacteria	1119	SAPROPHYTE	100	72	PF01055,GH5,GH31,PF02836,PF01915,PF00933,PF00703,GH2,PF14310,GH3,PF02837,PF02065,GH36,GH43,PF04616,PF07859,CE10,PF00150,GH32,PF02449,GH42,PF00135,PF13802,GH35,GH106
648028012	Butyrivibrio proteoclasticus B316		Firmicutes	2234	SAPROPHYTE	100	72	PF01055,GH5,GH31,PF02836,PF01915,PF00933,PF00703,GH2,PF14310,GH3,PF02837,PF02065,GH36,GH43,PF04616,PF07859,CE10,PF00150,GH32,PF02449,GH42,PF00135,PF13802,GH35,GH106
644736339	Catenulispora acidiphila ID139908, DSM 44928		Actinobacteria	5019	SAPROPHYTE	100	72	PF01055,GH5,GH31,PF02836,PF01915,PF00933,PF00703,GH2,PF14310,GH3,PF02837,PF02065,GH36,GH43,PF04616,PF07859,CE10,PF00150,GH32,PF02449,GH42,PF00135,PF13802,GH35,GH106
646564519	Caulobacter segnis ATCC 21756		Proteobacteria	3047	SAPROPHYTE	100	72	PF01055,GH5,GH31,PF02836,PF01915,PF00933,PF00703,GH2,PF14310,GH3,PF02837,PF02065,GH36,GH43,PF04616,PF07859,CE10,PF00150,GH32,PF02449,GH42,PF00135,PF13802,GH35,GH106
641522612	Caulobacter sp. K31		Proteobacteria	3825	SAPROPHYTE	100	72	PF01055,GH5,GH31,PF02836,PF01915,PF00933,PF00703,GH2,PF14310,GH3,PF02837,PF02065,GH36,GH43,PF04616,PF07859,CE10,PF00150,GH32,PF02449,GH42,PF00135,PF13802,GH35,GH106
644736340	Chitinophaga pinensis UQM 2034, DSM 2588		Bacteroidetes	4399	SAPROPHYTE	100	72	PF01055,GH5,GH31,PF02836,PF01915,PF00933,PF00703,GH2,PF14310,GH3,PF02837,PF02065,GH36,GH43,PF04616,PF07859,CE10,PF00150,GH32,PF02449,GH42,PF00135,PF13802,GH35,GH106
640427108	Clavibacter michiganensis michiganensis NCPPB 382		Actinobacteria	1789	SAPROPHYTE	100	72	PF01055,GH5,GH31,PF02836,PF01915,PF00933,PF00703,GH2,PF14310,GH3,PF02837,PF02065,GH36,GH43,PF04616,PF07859,CE10,PF00150,GH32,PF02449,GH42,PF00135,PF13802,GH35,GH106
641736144	Clostridium butyricum 5521		Firmicutes	2615	SAPROPHYTE	100	72	PF01055,GH5,GH31,PF02836,PF01915,PF00933,PF00703,GH2,PF14310,GH3,PF02837,PF02065,GH36,GH43,PF04616,PF07859,CE10,PF00150,GH32,PF02449,GH42,PF00135,PF13802,GH35,GH106
645058703	Clostridium butyricum E4, BoNT E BL5262		Firmicutes	2898	SAPROPHYTE	100	72	PF01055,GH5,GH31,PF02836,PF01915,PF00933,PF00703,GH2,PF14310,GH3,PF02837,PF02065,GH36,GH43,PF04616,PF07859,CE10,PF00150,GH32,PF02449,GH42,PF00135,PF13802,GH35,GH106
645951835	Clostridium hathewayi DSM 13479		Firmicutes	3583	SAPROPHYTE	100	72	PF01055,GH5,GH31,PF02836,PF01915,PF00933,PF00703,GH2,PF14310,GH3,PF02837,PF02065,GH36,GH43,PF04616,PF07859,CE10,PF00150,GH32,PF02449,GH42,PF00135,PF13802,GH35,GH106
646311929	Geobacillus sp. Y412MC10		Firmicutes	4035	SAPROPHYTE	100	72	PF01055,GH5,GH31,PF02836,PF01915,PF00933,PF00703,GH2,PF14310,GH3,PF02837,PF02065,GH36,GH43,PF04616,PF07859,CE10,PF00150,GH32,PF02449,GH42,PF00135,PF13802,GH35,GH106
648276601	Granulicella mallensis MP5ACTX8		Acidobacteria	3326	SAPROPHYTE	100	72	PF01055,GH5,GH31,PF02836,PF01915,PF00933,PF00703,GH2,PF14310,GH3,PF02837,PF02065,GH36,GH43,PF04616,PF07859,CE10,PF00150,GH32,PF02449,GH42,PF00135,PF13802,GH35,GH106
649633002	Granulicella tundricola MP5ACTX9		Acidobacteria	3225	SAPROPHYTE	100	72	PF01055,GH5,GH31,PF02836,PF01915,PF00933,PF00703,GH2,PF14310,GH3,PF02837,PF02065,GH36,GH43,PF04616,PF07859,CE10,PF00150,GH32,PF02449,GH42,PF00135,PF13802,GH35,GH106
646311934	Haloterrigena turkmenica DSM 5511		Euryarchaeota	2870	SAPROPHYTE	100	72	PF01055,GH5,GH31,PF02836,PF01915,PF00933,PF00703,GH2,PF14310,GH3,PF02837,PF02065,GH36,GH43,PF04616,PF07859,CE10,PF00150,GH32,PF02449,GH42,PF00135,PF13802,GH35,GH106
646311938	Kribbella flavida DSM 17836		Actinobacteria	3927	SAPROPHYTE	100	72	PF01055,GH5,GH31,PF02836,PF01915,PF00933,PF00703,GH2,PF14310,GH3,PF02837,PF02065,GH36,GH43,PF04616,PF07859,CE10,PF00150,GH32,PF02449,GH42,PF00135,PF13802,GH35,GH106
648276680	Ktedonobacter racemifer SOSP1-21, DSM 44963		Chloroflexi	5073	SAPROPHYTE	100	72	PF01055,GH5,GH31,PF02836,PF01915,PF00933,PF00703,GH2,PF14310,GH3,PF02837,PF02065,GH36,GH43,PF04616,PF07859,CE10,PF00150,GH32,PF02449,GH42,PF00135,PF13802,GH35,GH106
649989975	Mucilaginibacter paludis TPT56, DSM 18603		Bacteroidetes	4161	SAPROPHYTE	100	72	PF01055,GH5,GH31,PF02836,PF01915,PF00933,PF00703,GH2,PF14310,GH3,PF02837,PF02065,GH36,GH43,PF04616,PF07859,CE10,PF00150,GH32,PF02449,GH42,PF00135,PF13802,GH35,GH106
641522643	Opitutus terrae PB90-1		Verrucomicrobia	3185	SAPROPHYTE	100	72	PF01055,GH5,GH31,PF02836,PF01915,PF00933,PF00703,GH2,PF14310,GH3,PF02837,PF02065,GH36,GH43,PF04616,PF07859,CE10,PF00150,GH32,PF02449,GH42,PF00135,PF13802,GH35,GH106
644736396	Paenibacillus sp. JDR-2		Firmicutes	4085	SAPROPHYTE	100	72	PF01055,GH5,GH31,PF02836,PF01915,PF00933,PF00703,GH2,PF14310,GH3,PF02837,PF02065,GH36,GH43,PF04616,PF07859,CE10,PF00150,GH32,PF02449,GH42,PF00135,PF13802,GH35,GH106
649989979	Paenibacillus vortex V453		Firmicutes	3578	SAPROPHYTE	100	72	PF01055,GH5,GH31,PF02836,PF01915,PF00933,PF00703,GH2,PF14310,GH3,PF02837,PF02065,GH36,GH43,PF04616,PF07859,CE10,PF00150,GH32,PF02449,GH42,PF00135,PF13802,GH35,GH106
649633080	Paludibacter propionicigenes WB4, DSM 17365		Bacteroidetes	2176	SAPROPHYTE	100	72	PF01055,GH5,GH31,PF02836,PF01915,PF00933,PF00703,GH2,PF14310,GH3,PF02837,PF02065,GH36,GH43,PF04616,PF07859,CE10,PF00150,GH32,PF02449,GH42,PF00135,PF13802,GH35,GH106
642979358	Parabacteroides johnsonii DSM 18315		Bacteroidetes	2627	SAPROPHYTE	100	72	PF01055,GH5,GH31,PF02836,PF01915,PF00933,PF00703,GH2,PF14310,GH3,PF02837,PF02065,GH36,GH43,PF04616,PF07859,CE10,PF00150,GH32,PF02449,GH42,PF00135,PF13802,GH35,GH106
640963016	Parabacteroides merdae ATCC 43184		Bacteroidetes	2453	SAPROPHYTE	100	72	PF01055,GH5,GH31,PF02836,PF01915,PF00933,PF00703,GH2,PF14310,GH3,PF02837,PF02065,GH36,GH43,PF04616,PF07859,CE10,PF00150,GH32,PF02449,GH42,PF00135,PF13802,GH35,GH106
646311947	Pectobacterium wasabiae WPP163		Proteobacteria	3531	SAPROPHYTE	100	72	PF01055,GH5,GH31,PF02836,PF01915,PF00933,PF00703,GH2,PF14310,GH3,PF02837,PF02065,GH36,GH43,PF04616,PF07859,CE10,PF00150,GH32,PF02449,GH42,PF00135,PF13802,GH35,GH106
640963036	Pedobacter sp. BAL39		Bacteroidetes	3081	SAPROPHYTE	100	72	PF01055,GH5,GH31,PF02836,PF01915,PF00933,PF00703,GH2,PF14310,GH3,PF02837,PF02065,GH36,GH43,PF04616,PF07859,CE10,PF00150,GH32,PF02449,GH42,PF00135,PF13802,GH35,GH106
643886200	Prevotella copri CB7, DSM 18205		Bacteroidetes	1782	SAPROPHYTE	100	72	PF01055,GH5,GH31,PF02836,PF01915,PF00933,PF00703,GH2,PF14310,GH3,PF02837,PF02065,GH36,GH43,PF04616,PF07859,CE10,PF00150,GH32,PF02449,GH42,PF00135,PF13802,GH35,GH106
642979356	Roseburia intestinalis L1-82		Firmicutes	2552	SAPROPHYTE	100	72	PF01055,GH5,GH31,PF02836,PF01915,PF00933,PF00703,GH2,PF14310,GH3,PF02837,PF02065,GH36,GH43,PF04616,PF07859,CE10,PF00150,GH32,PF02449,GH42,PF00135,PF13802,GH35,GH106
650377964	Roseburia intestinalis M50/1		Firmicutes	2132	SAPROPHYTE	100	72	PF01055,GH5,GH31,PF02836,PF01915,PF00933,PF00703,GH2,PF14310,GH3,PF02837,PF02065,GH36,GH43,PF04616,PF07859,CE10,PF00150,GH32,PF02449,GH42,PF00135,PF13802,GH35,GH106
650377965	Roseburia intestinalis XB6B4		Firmicutes	2190	SAPROPHYTE	100	72	PF01055,GH5,GH31,PF02836,PF01915,PF00933,PF00703,GH2,PF14310,GH3,PF02837,PF02065,GH36,GH43,PF04616,PF07859,CE10,PF00150,GH32,PF02449,GH42,PF00135,PF13802,GH35,GH106
647000310	Saccharopolyspora erythraea NRRL 2338		Actinobacteria	4207	SAPROPHYTE	100	72	PF01055,GH5,GH31,PF02836,PF01915,PF00933,PF00703,GH2,PF14310,GH3,PF02837,PF02065,GH36,GH43,PF04616,PF07859,CE10,PF00150,GH32,PF02449,GH42,PF00135,PF13802,GH35,GH106
640069329	Saccharopolyspora erythraea NRRL 2338 white		Actinobacteria	4319	SAPROPHYTE	100	72	PF01055,GH5,GH31,PF02836,PF01915,PF00933,PF00703,GH2,PF14310,GH3,PF02837,PF02065,GH36,GH43,PF04616,PF07859,CE10,PF00150,GH32,PF02449,GH42,PF00135,PF13802,GH35,GH106
646862346	Streptomyces bingchenggensis BCW-1		Actinobacteria	5371	SAPROPHYTE	100	72	PF01055,GH5,GH31,PF02836,PF01915,PF00933,PF00703,GH2,PF14310,GH3,PF02837,PF02065,GH36,GH43,PF04616,PF07859,CE10,PF00150,GH32,PF02449,GH42,PF00135,PF13802,GH35,GH106
637000305	Streptomyces coelicolor A3(2)		Actinobacteria	4903	SAPROPHYTE	100	72	PF01055,GH5,GH31,PF02836,PF01915,PF00933,PF00703,GH2,PF14310,GH3,PF02837,PF02065,GH36,GH43,PF04616,PF07859,CE10,PF00150,GH32,PF02449,GH42,PF00135,PF13802,GH35,GH106
645058857	Streptomyces hygroscopicus ATCC 53653		Actinobacteria	4873	SAPROPHYTE	100	72	PF01055,GH5,GH31,PF02836,PF01915,PF00933,PF00703,GH2,PF14310,GH3,PF02837,PF02065,GH36,GH43,PF04616,PF07859,CE10,PF00150,GH32,PF02449,GH42,PF00135,PF13802,GH35,GH106
646564576	Streptomyces scabiei 87.22		Actinobacteria	5062	SAPROPHYTE	100	72	PF01055,GH5,GH31,PF02836,PF01915,PF00933,PF00703,GH2,PF14310,GH3,PF02837,PF02065,GH36,GH43,PF04616,PF07859,CE10,PF00150,GH32,PF02449,GH42,PF00135,PF13802,GH35,GH106
648861017	Streptomyces sviceus ATCC 29083		Actinobacteria	4847	SAPROPHYTE	100	72	PF01055,GH5,GH31,PF02836,PF01915,PF00933,PF00703,GH2,PF14310,GH3,PF02837,PF02065,GH36,GH43,PF04616,PF07859,CE10,PF00150,GH32,PF02449,GH42,PF00135,PF13802,GH35,GH106
645058855	Streptomyces viridochromogenes DSM 40736		Actinobacteria	4569	SAPROPHYTE	100	72	PF01055,GH5,GH31,PF02836,PF01915,PF00933,PF00703,GH2,PF14310,GH3,PF02837,PF02065,GH36,GH43,PF04616,PF07859,CE10,PF00150,GH32,PF02449,GH42,PF00135,PF13802,GH35,GH106
649633100	Terriglobus saanensis SP1PR4		Acidobacteria	2893	SAPROPHYTE	100	72	PF01055,GH5,GH31,PF02836,PF01915,PF00933,PF00703,GH2,PF14310,GH3,PF02837,PF02065,GH36,GH43,PF04616,PF07859,CE10,PF00150,GH32,PF02449,GH42,PF00135,PF13802,GH35,GH106
647533243	Verrucomicrobiales sp. DG1235		Verrucomicrobia	3075	SAPROPHYTE	100	72	PF01055,GH5,GH31,PF02836,PF01915,PF00933,PF00703,GH2,PF14310,GH3,PF02837,PF02065,GH36,GH43,PF04616,PF07859,CE10,PF00150,GH32,PF02449,GH42,PF00135,PF13802,GH35,GH106
643692001	Acidobacterium capsulatum ATCC 51196		Acidobacteria	2528	SAPROPHYTE	96	72	PF01055,GH5,GH31,PF02836,PF01915,PF00933,PF00703,GH2,PF14310,GH3,PF02837,PF02065,GH36,GH43,PF07859,CE10,PF00150,GH32,PF02449,GH42,PF00135,PF13802,GH35,GH106
643886015	Actinomyces urogenitalis DSM 15434		Actinobacteria	1274	SAPROPHYTE	96	72	PF01055,GH5,GH31,PF02836,PF01915,PF00933,PF00703,GH2,PF14310,GH3,PF02837,PF02065,GH36,GH43,PF04616,PF07859,CE10,GH32,PF02449,GH42,PF00135,PF13802,GH35,GH106
649633010	Bacillus cellulosilyticus N-4, DSM 2522		Firmicutes	3005	SAPROPHYTE	96	72	PF01055,GH5,GH31,PF02836,PF01915,PF00933,PF00703,GH2,PF14310,GH3,PF02837,PF02065,GH36,GH43,PF04616,PF07859,CE10,PF00150,GH32,PF02449,GH42,PF00135,PF13802,GH106
637000019	Bacillus clausii KSM-K16		Firmicutes	2882	SAPROPHYTE	96	72	PF01055,GH5,GH31,PF02836,PF01915,PF00933,PF00703,GH2,PF14310,GH3,PF02837,GH36,GH43,PF04616,PF07859,CE10,PF00150,GH32,PF02449,GH42,PF00135,PF13802,GH35,GH106
637000020	Bacillus halodurans C-125		Firmicutes	3063	SAPROPHYTE	96	72	PF01055,GH5,GH31,PF02836,PF01915,PF00933,PF00703,GH2,PF14310,GH3,PF02837,PF02065,GH36,GH43,PF04616,PF07859,CE10,PF00150,GH32,PF02449,GH42,PF00135,PF13802,GH35
643886197	Bacteroides coprophilus DSM 18228		Bacteroidetes	2213	SAPROPHYTE	96	72	PF01055,GH5,GH31,PF02836,PF01915,PF00933,PF00703,GH2,PF14310,GH3,PF02837,PF02065,GH36,GH43,PF04616,PF07859,CE10,PF00150,GH32,PF02449,GH42,PF13802,GH35,GH106
645058788	Bacteroides fragilis 3_1_12		Bacteroidetes	2939	SAPROPHYTE	96	72	PF01055,GH5,GH31,PF02836,PF01915,PF00933,PF00703,GH2,PF14310,GH3,PF02837,PF02065,GH36,GH43,PF04616,PF07859,CE10,GH32,PF02449,GH42,PF00135,PF13802,GH35,GH106
650377910	Bacteroides fragilis 638R		Bacteroidetes	2865	SAPROPHYTE	96	72	PF01055,GH5,GH31,PF02836,PF01915,PF00933,PF00703,GH2,PF14310,GH3,PF02837,PF02065,GH36,GH43,PF04616,PF07859,CE10,GH32,PF02449,GH42,PF00135,PF13802,GH35,GH106
637000024	Bacteroides fragilis NCTC 9343		Bacteroidetes	2792	SAPROPHYTE	96	72	PF01055,GH5,GH31,PF02836,PF01915,PF00933,PF00703,GH2,PF14310,GH3,PF02837,PF02065,GH36,GH43,PF04616,PF07859,CE10,GH32,PF02449,GH42,PF00135,PF13802,GH35,GH106
637000025	Bacteroides fragilis YCH46		Bacteroidetes	2905	SAPROPHYTE	96	72	PF01055,GH5,GH31,PF02836,PF01915,PF00933,PF00703,GH2,PF14310,GH3,PF02837,PF02065,GH36,GH43,PF04616,PF07859,CE10,GH32,PF02449,GH42,PF00135,PF13802,GH35,GH106
649633012	Bacteroides helcogenes P 36-108, DSM 20613		Bacteroidetes	2191	SAPROPHYTE	96	72	PF01055,GH5,GH31,PF02836,PF01915,PF00933,PF00703,GH2,PF14310,GH3,PF02837,PF02065,GH36,GH43,PF04616,PF07859,CE10,PF00150,GH32,PF02449,GH42,PF13802,GH35,GH106
648861000	Bacteroides sp. 1_1_14		Bacteroidetes	3202	SAPROPHYTE	96	72	PF01055,GH5,GH31,PF02836,PF01915,PF00933,PF00703,GH2,PF14310,GH3,PF02837,PF02065,GH36,GH43,PF04616,PF07859,CE10,GH32,PF02449,GH42,PF00135,PF13802,GH35,GH106
646206272	Bacteroides sp. 1_1_6		Bacteroidetes	3571	SAPROPHYTE	96	72	PF01055,GH5,GH31,PF02836,PF01915,PF00933,PF00703,GH2,PF14310,GH3,PF02837,PF02065,GH36,GH43,PF04616,PF07859,CE10,GH32,PF02449,GH42,PF00135,PF13802,GH35,GH106
647533110	Bacteroides sp. 2_1_16		Bacteroidetes	2768	SAPROPHYTE	96	72	PF01055,GH5,GH31,PF02836,PF01915,PF00933,PF00703,GH2,PF14310,GH3,PF02837,PF02065,GH36,GH43,PF04616,PF07859,CE10,GH32,PF02449,GH42,PF00135,PF13802,GH35,GH106
646206273	Bacteroides sp. 3_2_5		Bacteroidetes	2777	SAPROPHYTE	96	72	PF01055,GH5,GH31,PF02836,PF01915,PF00933,PF00703,GH2,PF14310,GH3,PF02837,PF02065,GH36,GH43,PF04616,PF07859,CE10,GH32,PF02449,GH42,PF00135,PF13802,GH35,GH106
637000026	Bacteroides thetaiotaomicron VPI-5482		Bacteroidetes	3439	SAPROPHYTE	96	72	PF01055,GH5,GH31,PF02836,PF01915,PF00933,PF00703,GH2,PF14310,GH3,PF02837,PF02065,GH36,GH43,PF04616,PF07859,CE10,GH32,PF02449,GH42,PF00135,PF13802,GH35,GH106
642555107	Bifidobacterium longum DJO10A		Actinobacteria	1145	SAPROPHYTE	96	72	PF01055,GH5,GH31,PF02836,PF01915,PF00933,PF00703,GH2,PF14310,GH3,PF02837,PF02065,GH36,GH43,PF04616,PF07859,CE10,PF00150,GH32,PF02449,GH42,PF00135,PF13802,GH35
645058795	Bifidobacterium longum DJO10A		Actinobacteria	1022	SAPROPHYTE	96	72	PF01055,GH5,GH31,PF02836,PF01915,PF00933,PF00703,GH2,PF14310,GH3,PF02837,PF02065,GH36,GH43,PF04616,PF07859,CE10,PF00150,GH32,PF02449,GH42,PF00135,PF13802,GH35
643886140	Bifidobacterium longum longum ATCC 55813		Actinobacteria	1169	SAPROPHYTE	96	72	PF01055,GH5,GH31,PF02836,PF01915,PF00933,PF00703,GH2,PF14310,GH3,PF02837,PF02065,GH36,GH43,PF04616,PF07859,CE10,PF00150,GH32,PF02449,GH42,PF00135,PF13802,GH35
649989916	Bifidobacterium sp. 12_1_47BFAA		Actinobacteria	1172	SAPROPHYTE	96	72	PF01055,GH5,GH31,PF02836,PF01915,PF00933,PF00703,GH2,PF14310,GH3,PF02837,PF02065,GH36,GH43,PF04616,PF07859,CE10,PF00150,GH32,PF02449,GH42,PF00135,PF13802,GH35
644736331	Brachybacterium faecium 6-10, DSM 4810		Actinobacteria	1899	SAPROPHYTE	96	72	PF01055,GH5,GH31,PF02836,PF01915,PF00933,PF00703,GH2,PF14310,GH3,PF02837,PF02065,GH36,GH43,PF04616,PF07859,CE10,GH32,PF02449,GH42,PF00135,PF13802,GH35,GH106
643886082	Chryseobacterium gleum F93, ATCC 35910		Bacteroidetes	3061	SAPROPHYTE	96	72	PF01055,GH5,GH31,PF02836,PF01915,PF00933,PF00703,GH2,PF14310,GH3,PF02837,PF02065,GH36,GH43,PF04616,PF07859,CE10,PF00150,GH32,PF02449,GH42,PF00135,GH35,GH106
640753016	Clostridium beijerinckii NCIMB 8052		Firmicutes	3488	SAPROPHYTE	96	72	PF01055,GH5,GH31,PF02836,PF01915,PF00933,PF00703,GH2,PF14310,GH3,PF02837,PF02065,GH36,GH43,PF04616,PF07859,CE10,PF00150,GH32,PF02449,GH42,PF13802,GH35,GH106
643886116	Coprococcus comes ATCC 27758		Firmicutes	1903	-	96	72	PF01055,GH5,GH31,PF02836,PF01915,PF00933,PF00703,GH2,PF14310,GH3,PF02837,PF02065,GH36,GH43,PF04616,PF07859,CE10,PF00150,GH32,PF02449,GH42,PF13802,GH35,GH106
644736367	Eubacterium rectale ATCC 33656		Firmicutes	1978	SAPROPHYTE	96	72	PF01055,GH5,GH31,PF02836,PF01915,PF00933,PF00703,GH2,PF14310,GH3,PF02837,PF02065,GH36,GH43,PF04616,PF07859,CE10,PF00150,GH32,PF02449,GH42,PF00135,PF13802,GH35
650377936	Eubacterium rectale DSM 17629		Firmicutes	1711	SAPROPHYTE	96	72	PF01055,GH5,GH31,PF02836,PF01915,PF00933,PF00703,GH2,PF14310,GH3,PF02837,PF02065,GH36,GH43,PF04616,PF07859,CE10,PF00150,GH32,PF02449,GH42,PF00135,PF13802,GH35
650377937	Eubacterium rectale M104/1		Firmicutes	1773	SAPROPHYTE	96	72	PF01055,GH5,GH31,PF02836,PF01915,PF00933,PF00703,GH2,PF14310,GH3,PF02837,PF02065,GH36,GH43,PF04616,PF07859,CE10,PF00150,GH32,PF02449,GH42,PF00135,PF13802,GH35
637000001	Korebacter versatilis Ellin345		Acidobacteria	3308	SAPROPHYTE	96	72	PF01055,GH5,GH31,PF02836,PF01915,PF00933,PF00703,GH2,PF14310,GH3,PF02837,PF02065,GH36,GH43,PF04616,PF07859,CE10,PF00150,GH32,PF02449,GH42,PF00135,PF13802,GH106
645951838	Lactobacillus antri DSM 16041		Firmicutes	1275	-	96	72	PF01055,GH5,GH31,PF02836,PF01915,PF00933,PF00703,GH2,PF14310,GH3,PF02837,PF02065,GH36,GH43,PF04616,PF07859,CE10,PF00150,GH32,PF02449,GH42,PF00135,PF13802,GH35
643886066	Lactobacillus gasseri JV-V03		Firmicutes	1181	-	96	72	PF01055,GH5,GH31,PF02836,PF01915,PF00933,PF00703,GH2,PF14310,GH3,PF02837,PF02065,GH36,GH43,PF04616,PF07859,CE10,GH32,PF02449,GH42,PF00135,PF13802,GH35,GH106
640963040	Lentisphaera araneosa HTCC2155		Lentisphaerae	2878	SAPROPHYTE	96	72	PF01055,GH5,GH31,PF02836,PF01915,PF00933,PF00703,GH2,PF14310,GH3,PF02837,PF02065,GH36,GH43,PF04616,PF07859,CE10,PF00150,GH32,PF02449,GH42,PF00135,PF13802,GH106
647533182	Marinitoga piezophila KA3		Thermotogae	1285	SAPROPHYTE	96	72	PF01055,GH5,GH31,PF02836,PF01915,PF00933,PF00703,GH2,PF14310,GH3,PF02837,PF02065,GH36,GH43,PF04616,PF07859,CE10,PF00150,GH32,PF02449,GH42,PF13802,GH35,GH106
647533185	Micromonospora carbonacea var. africana. ATCC 39149		Actinobacteria	3494	SAPROPHYTE	96	72	PF01055,GH5,GH31,PF02836,PF01915,PF00933,PF00703,GH2,PF14310,GH3,PF02837,PF02065,GH36,GH43,PF04616,PF07859,CE10,PF00150,GH32,PF02449,GH42,PF00135,PF13802,GH35
649633069	Micromonospora sp. L5		Actinobacteria	3934	SAPROPHYTE	96	72	PF01055,GH5,GH31,PF01915,PF00933,PF00703,GH2,PF14310,GH3,PF02837,PF02065,GH36,GH43,PF04616,PF07859,CE10,PF00150,GH32,PF02449,GH42,PF00135,PF13802,GH35,GH106
648276707	Paenibacillus curdlanolyticus YK9		Firmicutes	3375	SAPROPHYTE	96	72	PF01055,GH5,GH31,PF02836,PF01915,PF00933,PF00703,GH2,PF14310,GH3,PF02837,PF02065,GH36,GH43,PF04616,PF07859,CE10,PF00150,PF02449,GH42,PF00135,PF13802,GH35,GH106
648028048	Paenibacillus polymyxa E681		Firmicutes	3327	SAPROPHYTE	96	72	PF01055,GH5,GH31,PF02836,PF01915,PF00933,PF00703,GH2,PF14310,GH3,PF02837,PF02065,GH36,GH43,PF04616,PF07859,CE10,PF00150,GH32,PF02449,GH42,PF00135,PF13802,GH35
649633079	Paenibacillus polymyxa SC2		Firmicutes	3521	SAPROPHYTE	96	72	PF01055,GH5,GH31,PF02836,PF01915,PF00933,PF00703,GH2,PF14310,GH3,PF02837,PF02065,GH36,GH43,PF04616,PF07859,CE10,PF00150,GH32,PF02449,GH42,PF00135,PF13802,GH35
647533191	Paenibacillus sp. D14		Firmicutes	3110	SAPROPHYTE	96	72	PF01055,GH5,GH31,PF02836,PF01915,PF00933,PF00703,GH2,PF14310,GH3,PF02837,PF02065,GH36,GH43,PF04616,PF07859,CE10,PF00150,GH32,PF02449,GH42,PF13802,GH35,GH106
637000102	Pectobacterium atrosepticum SCRI1043		Proteobacteria	3450	SAPROPHYTE	96	72	PF01055,GH5,GH31,PF02836,PF01915,PF00933,PF00703,GH2,PF14310,GH3,PF02837,PF02065,GH36,GH43,PF04616,PF07859,CE10,PF00150,GH32,PF02449,GH42,PF00135,PF13802,GH35
643886152	Pectobacterium carotovorum brasiliensis PBR1692		Proteobacteria	3374	SAPROPHYTE	96	72	PF01055,GH5,GH31,PF02836,PF01915,PF00933,PF00703,GH2,PF14310,GH3,PF02837,PF02065,GH36,GH43,PF04616,PF07859,CE10,PF00150,GH32,PF02449,GH42,PF00135,PF13802,GH35
644736397	Pectobacterium carotovorum carotovorum PC1		Proteobacteria	3374	SAPROPHYTE	96	72	PF01055,GH5,GH31,PF02836,PF01915,PF00933,PF00703,GH2,PF14310,GH3,PF02837,PF02065,GH36,GH43,PF04616,PF07859,CE10,PF00150,GH32,PF02449,GH42,PF00135,PF13802,GH35
649633082	Pedobacter saltans Steyn 113, DSM 12145		Bacteroidetes	2877	SAPROPHYTE	96	72	PF01055,GH5,GH31,PF02836,PF01915,PF00933,PF00703,GH2,PF14310,GH3,PF02837,PF02065,GH36,GH43,PF04616,PF07859,CE10,PF00150,GH32,PF02449,GH42,PF00135,PF13802,GH106
645058870	Pedosphaera parvula Ellin514		Verrucomicrobia	3703	SAPROPHYTE	96	72	PF01055,GH5,GH31,PF02836,PF01915,PF00933,PF00703,GH2,PF14310,GH3,PF02837,PF02065,GH36,GH43,PF04616,PF07859,CE10,PF00150,GH32,PF02449,GH42,PF00135,PF13802,GH106
649989986	Prevotella buccae ATCC 33574		Bacteroidetes	1731	SAPROPHYTE	96	72	PF01055,GH5,GH31,PF02836,PF01915,PF00933,PF00703,GH2,PF14310,GH3,PF02837,PF02065,GH36,GH43,PF04616,PF07859,CE10,PF00150,GH32,PF02449,GH42,PF13802,GH35,GH106
647533195	Prevotella buccae D17		Bacteroidetes	1754	SAPROPHYTE	96	72	PF01055,GH5,GH31,PF02836,PF01915,PF00933,PF00703,GH2,PF14310,GH3,PF02837,PF02065,GH36,GH43,PF04616,PF07859,CE10,PF00150,GH32,PF02449,GH42,PF13802,GH35,GH106
646564560	Prevotella ruminicola 23		Bacteroidetes	2002	SAPROPHYTE	96	72	PF01055,GH5,GH31,PF02836,PF01915,PF00933,PF00703,GH2,PF14310,GH3,PF02837,PF02065,GH36,GH43,PF04616,PF07859,CE10,PF00150,GH32,PF02449,PF00135,PF13802,GH35,GH106
647000294	Prevotella sp. F0295		Bacteroidetes	1557	SAPROPHYTE	96	72	PF01055,GH5,GH31,PF02836,PF01915,PF00933,PF00703,GH2,PF14310,GH3,PF02837,PF02065,GH36,GH43,PF04616,PF07859,CE10,PF00150,GH32,PF02449,GH42,PF13802,GH35,GH106
637000216	Pseudoalteromonas atlantica T6c		Proteobacteria	3298	SAPROPHYTE	96	72	PF01055,GH5,GH31,PF02836,PF01915,PF00933,PF00703,GH2,PF14310,GH3,PF02837,PF02065,GH36,GH43,PF04616,PF07859,CE10,PF00150,GH32,PF02449,GH42,PF00135,PF13802,GH106
646564565	Sanguibacter keddieii ST-74, DSM 10542		Actinobacteria	2195	SAPROPHYTE	96	72	PF01055,GH5,GH31,PF02836,PF01915,PF00933,PF00703,GH2,PF14310,GH3,PF02837,PF02065,GH36,GH43,PF04616,PF07859,CE10,PF00150,GH32,PF02449,GH42,PF00135,PF13802,GH35
647533207	Scardovia inopinata F0304		Actinobacteria	779	-	96	72	PF01055,GH5,GH31,PF02836,PF01915,PF00933,PF00703,GH2,PF14310,GH3,PF02837,PF02065,GH36,GH43,PF04616,PF07859,CE10,PF00150,GH32,PF02449,GH42,PF00135,PF13802,GH35
639633060	Solibacter usitatus Ellin6076		Acidobacteria	5030	SAPROPHYTE	96	72	PF01055,GH5,GH31,PF02836,PF01915,PF00933,PF00703,GH2,PF14310,GH3,PF02837,PF02065,GH36,GH43,PF04616,PF07859,CE10,PF00150,GH32,PF02449,GH42,PF00135,GH35,GH106
646311954	Spirosoma linguale DSM 74		Bacteroidetes	4513	SAPROPHYTE	96	72	PF01055,GH5,GH31,PF02836,PF01915,PF00933,PF00703,GH2,GH3,PF02837,PF02065,GH36,GH43,PF04616,PF07859,CE10,PF00150,GH32,PF02449,GH42,PF00135,PF13802,GH35,GH106
637000304	Streptomyces avermitilis MA-4680		Actinobacteria	4670	SAPROPHYTE	96	72	PF01055,GH5,GH31,PF02836,PF01915,PF00933,PF00703,GH2,PF14310,GH3,PF02837,PF02065,GH36,GH43,PF04616,PF07859,CE10,PF00150,GH32,PF02449,GH42,PF00135,PF13802,GH35
645058824	Streptomyces ghanaensis ATCC 14672		Actinobacteria	4381	SAPROPHYTE	96	72	PF01055,GH5,GH31,PF02836,PF01915,PF00933,PF00703,GH2,PF14310,GH3,PF02837,PF02065,GH36,GH43,PF04616,PF07859,CE10,PF00150,PF02449,GH42,PF00135,PF13802,GH35,GH106
645058728	Streptomyces griseoflavus Tu4000		Actinobacteria	4040	SAPROPHYTE	96	72	PF01055,GH5,GH31,PF02836,PF01915,PF00933,PF00703,GH2,PF14310,GH3,PF02837,PF02065,GH36,GH43,PF04616,PF07859,CE10,PF00150,GH32,PF02449,GH42,PF00135,PF13802,GH35
648861016	Streptomyces pristinaespiralis ATCC 25486		Actinobacteria	4103	SAPROPHYTE	96	72	PF01055,GH5,GH31,PF02836,PF01915,PF00933,PF00703,GH2,PF14310,GH3,PF02837,PF02065,GH36,GH43,PF04616,PF07859,CE10,PF00150,GH32,PF02449,GH42,PF00135,GH35,GH106
648276750	Streptomyces violaceusniger Tu 4113		Actinobacteria	5163	SAPROPHYTE	96	72	PF01055,GH5,GH31,PF02836,PF01915,PF00933,PF00703,GH2,PF14310,GH3,PF02837,PF02065,GH36,GH43,PF04616,PF07859,CE10,PF00150,GH32,PF02449,GH42,PF00135,PF13802,GH106
643886143	Subdoligranulum variabile DSM 15176		Firmicutes	1829	SAPROPHYTE	96	72	PF01055,GH5,GH31,PF02836,PF01915,PF00933,PF00703,GH2,PF14310,GH3,PF02837,PF02065,GH36,GH43,PF04616,PF07859,CE10,PF00150,GH32,PF02449,GH42,PF00135,PF13802,GH106
648028060	Thermoanaerobacterium thermosaccharolyticum DSM 571		Firmicutes	2077	SAPROPHYTE	96	72	PF01055,GH5,GH31,PF02836,PF01915,PF00933,PF00703,GH2,PF14310,GH3,PF02837,PF02065,GH36,GH43,PF04616,PF07859,CE10,PF00150,GH32,PF02449,GH42,PF00135,PF13802,GH35
640427150	Thermotoga petrophila RKU-1		Thermotogae	1320	SAPROPHYTE	96	72	PF01055,GH5,GH31,PF02836,PF01915,PF00933,PF00703,GH2,PF14310,GH3,PF02837,PF02065,GH36,GH43,PF04616,PF07859,CE10,PF00150,GH32,PF02449,GH42,PF13802,GH35,GH106
642487181	Thermotoga sp. RQ2		Thermotogae	1341	SAPROPHYTE	96	72	PF01055,GH5,GH31,PF02836,PF01915,PF00933,PF00703,GH2,PF14310,GH3,PF02837,PF02065,GH36,GH43,PF04616,PF07859,CE10,PF00150,GH32,PF02449,GH42,PF13802,GH35,GH106
647000330	Turicibacter sanguinis PC909		Firmicutes	1823	SAPROPHYTE	96	72	PF01055,GH5,GH31,PF02836,PF01915,PF00933,PF00703,GH2,PF14310,GH3,PF02837,PF02065,GH36,GH43,PF04616,PF07859,CE10,PF00150,GH32,PF02449,GH42,PF00135,PF13802,GH35
650633000	Victivallis vadensis ATCC BAA-548		Lentisphaerae	2477	SAPROPHYTE	96	72	PF01055,GH5,GH31,PF02836,PF01915,PF00933,PF00703,GH2,PF14310,GH3,PF02837,PF02065,GH36,GH43,PF04616,PF07859,CE10,PF00150,GH32,PF02449,GH42,PF13802,GH35,GH106
640963023	Bacteroides caccae ATCC 43185		Bacteroidetes	2548	SAPROPHYTE	92	72	PF01055,GH5,GH31,PF02836,PF01915,PF00933,PF00703,GH2,PF14310,GH3,PF02837,PF02065,GH36,GH43,PF04616,PF07859,CE10,GH32,PF02449,GH42,PF13802,GH35,GH106
646206258	Bacteroides dorei 5_1_36/D4		Bacteroidetes	2966	SAPROPHYTE	92	72	PF01055,GH5,GH31,PF02836,PF01915,PF00933,PF00703,GH2,PF14310,GH3,PF02837,PF02065,GH36,GH43,PF04616,PF07859,CE10,GH32,PF02449,GH42,PF13802,GH35,GH106
642979370	Bacteroides dorei DSM 17855		Bacteroidetes	2997	SAPROPHYTE	92	72	PF01055,GH5,GH31,PF02836,PF01915,PF00933,PF00703,GH2,PF14310,GH3,PF02837,PF02065,GH36,GH43,PF04616,PF07859,CE10,GH32,PF02449,GH42,PF13802,GH35,GH106
649989912	Bacteroides eggerthii 1_2_48FAA		Bacteroidetes	2661	SAPROPHYTE	92	72	PF01055,GH5,GH31,PF02836,PF01915,PF00933,PF00703,GH2,PF14310,GH3,PF02837,PF02065,GH36,GH43,PF04616,PF07859,CE10,PF00150,GH32,PF02449,GH42,GH35,GH106
642979351	Bacteroides plebeius M12, DSM 17135		Bacteroidetes	2577	SAPROPHYTE	92	72	PF01055,GH5,GH31,PF02836,PF01915,PF00933,PF00703,GH2,PF14310,GH3,PF02837,PF02065,GH36,GH43,PF04616,PF07859,CE10,GH32,PF02449,GH42,PF13802,GH35,GH106
645058782	Bacteroides sp. 2_1_7		Bacteroidetes	2786	SAPROPHYTE	92	72	PF01055,GH31,PF02836,PF01915,PF00933,PF00703,GH2,PF14310,GH3,PF02837,PF02065,GH36,GH43,PF04616,PF07859,CE10,GH32,PF02449,GH42,PF00135,PF13802,GH35,GH106
648861001	Bacteroides sp. 20_3		Bacteroidetes	3028	SAPROPHYTE	92	72	PF01055,GH31,PF02836,PF01915,PF00933,PF00703,GH2,PF14310,GH3,PF02837,PF02065,GH36,GH43,PF04616,PF07859,CE10,GH32,PF02449,GH42,PF00135,PF13802,GH35,GH106
648861002	Bacteroides sp. 3_1_19		Bacteroidetes	2820	SAPROPHYTE	92	72	PF01055,GH31,PF02836,PF01915,PF00933,PF00703,GH2,PF14310,GH3,PF02837,PF02065,GH36,GH43,PF04616,PF07859,CE10,GH32,PF02449,GH42,PF00135,PF13802,GH35,GH106
647533113	Bacteroides sp. 3_1_33FAA		Bacteroidetes	2934	SAPROPHYTE	92	72	PF01055,GH5,GH31,PF02836,PF01915,PF00933,PF00703,GH2,PF14310,GH3,PF02837,PF02065,GH36,GH43,PF04616,PF07859,CE10,GH32,PF02449,GH42,PF13802,GH35,GH106
649989913	Bacteroides sp. 3_1_40A		Bacteroidetes	3009	SAPROPHYTE	92	72	PF01055,GH5,GH31,PF02836,PF01915,PF00933,PF00703,GH2,PF14310,GH3,PF02837,PF02065,GH36,GH43,PF04616,PF07859,CE10,GH32,PF02449,GH42,PF13802,GH35,GH106
646206274	Bacteroides sp. 4_3_47FAA		Bacteroidetes	2907	SAPROPHYTE	92	72	PF01055,GH5,GH31,PF02836,PF01915,PF00933,PF00703,GH2,PF14310,GH3,PF02837,PF02065,GH36,GH43,PF04616,PF07859,CE10,GH32,PF02449,GH42,PF13802,GH35,GH106
646206263	Bacteroides sp. 9_1_42FAA		Bacteroidetes	3004	SAPROPHYTE	92	72	PF01055,GH5,GH31,PF02836,PF01915,PF00933,PF00703,GH2,PF14310,GH3,PF02837,PF02065,GH36,GH43,PF04616,PF07859,CE10,GH32,PF02449,GH42,PF13802,GH35,GH106
640753008	Bacteroides vulgatus ATCC 8482		Bacteroidetes	2854	SAPROPHYTE	92	72	PF01055,GH5,GH31,PF02836,PF01915,PF00933,PF00703,GH2,PF14310,GH3,PF02837,PF02065,GH36,GH43,PF04616,PF07859,CE10,GH32,PF02449,GH42,PF13802,GH35,GH106
647000214	Bacteroides vulgatus PC510		Bacteroidetes	2739	SAPROPHYTE	92	72	PF01055,GH5,GH31,PF02836,PF01915,PF00933,PF00703,GH2,PF14310,GH3,PF02837,PF02065,GH36,GH43,PF04616,PF07859,CE10,GH32,PF02449,GH42,PF13802,GH35,GH106
639633010	Bifidobacterium adolescentis ATCC 15703		Actinobacteria	948	SAPROPHYTE	92	72	PF01055,GH5,GH31,PF02836,PF01915,PF00933,PF00703,GH2,PF14310,GH3,PF02837,PF02065,GH36,GH43,PF04616,PF07859,CE10,PF00150,GH32,PF02449,GH42,PF00135,GH35
640963015	Bifidobacterium adolescentis L2-32		Actinobacteria	1136	SAPROPHYTE	92	72	PF01055,GH5,GH31,PF02836,PF01915,PF00933,PF00703,GH2,PF14310,GH3,PF02837,PF02065,GH36,GH43,PF04616,PF07859,CE10,PF00150,GH32,PF02449,GH42,PF00135,GH35
642979361	Bifidobacterium angulatum DSM 20098		Actinobacteria	892	-	92	72	PF01055,GH5,GH31,PF02836,PF01915,PF00933,PF00703,GH2,PF14310,GH3,PF02837,PF02065,GH36,GH43,PF04616,PF07859,CE10,GH32,PF02449,GH42,PF00135,PF13802,GH35
642979312	Bifidobacterium catenulatum DSM 16992		Actinobacteria	974	SAPROPHYTE	92	72	PF01055,GH5,GH31,PF02836,PF01915,PF00933,PF00703,GH2,PF14310,GH3,PF02837,PF02065,GH36,GH43,PF04616,PF07859,CE10,PF00150,GH32,PF02449,GH42,PF00135,GH35
649633019	Bifidobacterium longum infantis JCM 1217		Actinobacteria	1103	SAPROPHYTE	92	72	PF01055,GH5,GH31,PF02836,PF01915,PF00933,PF00703,GH2,PF14310,GH3,PF02837,PF02065,GH36,GH43,PF04616,PF07859,CE10,PF00150,GH32,PF02449,GH42,PF13802,GH35
649633018	Bifidobacterium longum longum BBMN68		Actinobacteria	1060	SAPROPHYTE	92	72	PF01055,GH5,GH31,PF02836,PF01915,PF00933,PF00703,GH2,PF14310,GH3,PF02837,PF02065,GH36,GH43,PF04616,PF07859,CE10,PF00150,GH32,PF02449,GH42,PF13802,GH35
643886216	Bifidobacterium longum longum CCUG 52486		Actinobacteria	1160	SAPROPHYTE	92	72	PF01055,GH5,GH31,PF02836,PF01915,PF00933,PF00703,GH2,PF14310,GH3,PF02837,PF02065,GH36,GH43,PF04616,PF07859,CE10,PF00150,GH32,PF02449,GH42,PF13802,GH35
650377912	Bifidobacterium longum longum F8		Actinobacteria	946	SAPROPHYTE	92	72	PF01055,GH5,GH31,PF02836,PF01915,PF00933,PF00703,GH2,PF14310,GH3,PF02837,PF02065,GH36,GH43,PF04616,PF07859,CE10,PF00150,GH32,PF02449,GH42,PF13802,GH35
646564512	Bifidobacterium longum longum JDM301		Actinobacteria	1170	SAPROPHYTE	92	72	PF01055,GH5,GH31,PF02836,PF01915,PF00933,PF00703,GH2,PF14310,GH3,PF02837,PF02065,GH36,GH43,PF04616,PF07859,CE10,PF00150,GH32,PF02449,GH42,PF00135,GH35
642979313	Bifidobacterium pseudocatenulatum DSM 20438		Actinobacteria	1065	SAPROPHYTE	92	72	PF01055,GH5,GH31,PF02836,PF01915,PF00933,PF00703,GH2,PF14310,GH3,PF02837,PF02065,GH36,GH43,PF04616,PF07859,CE10,PF00150,GH32,PF02449,GH42,PF00135,GH35
641228483	Caldivirga maquilingensis IC-167		Crenarchaeota	1230	SAPROPHYTE	92	72	PF01055,GH5,GH31,PF02836,PF01915,PF00933,PF00703,GH2,PF14310,GH3,PF02837,PF02065,GH36,GH43,PF07859,CE10,PF00150,PF02449,GH42,PF00135,PF13802,GH35,GH106
646206260	Clostridium sp. 7_2_43FAA		Firmicutes	2406	SAPROPHYTE	92	72	PF01055,GH5,GH31,PF02836,PF01915,PF00933,PF00703,GH2,GH3,PF02837,PF02065,GH36,GH43,PF04616,PF07859,CE10,PF00150,GH32,PF02449,PF00135,PF13802,GH35,GH106
641380422	Coprococcus eutactus ATCC 27759		Firmicutes	1612	SAPROPHYTE	92	72	PF01055,GH5,GH31,PF02836,PF01915,PF00933,PF00703,GH2,PF14310,GH3,PF02837,PF02065,GH36,GH43,PF04616,PF07859,CE10,PF00150,GH32,PF02449,GH42,PF00135,PF13802
650377926	Coprococcus sp. ART55/1		Firmicutes	1231	SAPROPHYTE	92	72	PF01055,GH5,GH31,PF02836,PF01915,PF00933,PF00703,GH2,PF14310,GH3,PF02837,PF02065,GH36,GH43,PF04616,PF07859,CE10,PF00150,GH32,PF02449,GH42,PF00135,PF13802
640753022	Cronobacter sakazakii ATCC BAA-894		Proteobacteria	3338	SAPROPHYTE	92	72	PF01055,GH5,GH31,PF02836,PF01915,PF00933,PF00703,GH2,PF14310,GH3,PF02837,PF02065,GH36,GH43,PF04616,PF07859,CE10,PF00150,GH32,PF02449,GH42,PF00135,PF13802
646311918	Cronobacter turicensis		Proteobacteria	3351	SAPROPHYTE	92	72	PF01055,GH5,GH31,PF02836,PF01915,PF00933,PF00703,GH2,PF14310,GH3,PF02837,PF02065,GH36,GH43,PF04616,PF07859,CE10,PF00150,GH32,PF02449,GH42,PF00135,PF13802
648028024	Dickeya dadantii 3937		Proteobacteria	3379	SAPROPHYTE	92	72	PF01055,GH5,GH31,PF02836,PF01915,PF00933,PF00703,GH2,PF14310,GH3,PF02837,PF02065,GH36,GH43,PF04616,PF07859,CE10,PF00150,GH32,PF02449,GH42,PF00135,PF13802
644736355	Dickeya zeae Ech1591		Proteobacteria	3406	SAPROPHYTE	92	72	PF01055,GH5,GH31,PF02836,PF01915,PF00933,PF00703,GH2,PF14310,GH3,PF02837,PF02065,GH36,GH43,PF04616,PF07859,CE10,PF00150,GH32,PF02449,GH42,PF00135,PF13802
644736356	Dyadobacter fermentans NS114, DSM 18053		Bacteroidetes	3725	SAPROPHYTE	92	72	PF01055,GH5,GH31,PF02836,PF01915,PF00933,PF00703,GH2,GH3,PF02837,PF02065,GH36,GH43,PF04616,PF07859,CE10,PF00150,GH32,PF02449,GH42,PF00135,PF13802,GH106
646564529	Enterobacter cloacae cloacae ATCC 13047		Proteobacteria	4083	SAPROPHYTE	92	72	PF01055,GH5,GH31,PF02836,PF01915,PF00933,PF00703,GH2,PF14310,GH3,PF02837,PF02065,GH36,GH43,PF04616,PF07859,CE10,PF00150,GH32,PF02449,GH42,PF00135,PF13802
647533128	Enterococcus casseliflavus EC20		Firmicutes	2036	SAPROPHYTE	92	72	PF01055,GH5,GH31,PF02836,PF01915,PF00933,PF00703,GH2,PF14310,GH3,PF02837,PF02065,GH36,GH43,PF04616,PF07859,CE10,PF00150,GH32,PF02449,GH42,PF13802,GH35
641736184	Eubacterium siraeum DSM 15702		Firmicutes	1460	-	92	72	PF01055,GH5,GH31,PF02836,PF01915,PF00933,PF00703,GH2,PF14310,GH3,PF02837,PF02065,GH36,GH43,PF04616,PF07859,CE10,PF00150,GH32,PF02449,PF13802,GH35,GH106
641228494	Herpetosiphon aurantiacus DSM 785		Chloroflexi	3423	SAPROPHYTE	92	72	PF01055,GH5,GH31,PF02836,PF01915,PF00933,PF00703,GH2,PF14310,GH3,PF02837,PF02065,GH36,GH43,PF04616,PF07859,CE10,PF00150,PF02449,GH42,PF00135,PF13802,GH35
640753031	Kineococcus radiotolerans SRS30216		Actinobacteria	2647	SAPROPHYTE	92	72	PF01055,GH5,GH31,PF02836,PF01915,PF00933,PF00703,GH2,PF14310,GH3,PF02837,PF02065,GH36,GH43,PF04616,PF07859,CE10,PF00150,PF02449,GH42,PF00135,PF13802,GH35
640753032	Klebsiella pneumoniae pneumoniae MGH78578		Proteobacteria	3981	SAPROPHYTE	92	72	PF01055,GH5,GH31,PF02836,PF01915,PF00933,PF00703,GH2,PF14310,GH3,PF02837,PF02065,GH36,GH43,PF04616,PF07859,CE10,GH32,PF02449,GH42,PF00135,PF13802,GH35
647533174	Klebsiella sp. 1_1_55		Proteobacteria	3840	SAPROPHYTE	92	72	PF01055,GH5,GH31,PF02836,PF01915,PF00933,PF00703,GH2,PF14310,GH3,PF02837,PF02065,GH36,GH43,PF04616,PF07859,CE10,GH32,PF02449,GH42,PF00135,PF13802,GH35
646311937	Klebsiella variicola At-22		Proteobacteria	3846	SAPROPHYTE	92	72	PF01055,GH5,GH31,PF02836,PF01915,PF00933,PF00703,GH2,PF14310,GH3,PF02837,PF02065,GH36,GH43,PF04616,PF07859,CE10,GH32,PF02449,GH42,PF00135,PF13802,GH35
646564539	Lactobacillus crispatus ST1		Firmicutes	1259	-	92	72	PF01055,GH5,GH31,PF02836,PF01915,PF00933,PF00703,GH2,GH3,PF02837,PF02065,GH36,GH43,PF04616,PF07859,CE10,PF00150,GH32,PF02449,GH42,PF00135,PF13802,GH35
644736383	Lactobacillus rhamnosus Lc 705		Firmicutes	1662	SAPROPHYTE	92	72	PF01055,GH5,GH31,PF02836,PF01915,PF00933,PF00703,GH2,PF14310,GH3,PF02837,PF02065,GH36,GH43,PF04616,PF07859,CE10,GH32,PF02449,GH42,PF00135,GH35,GH106
643886127	Lactobacillus rhamnosus LMS2-1		Firmicutes	1701	SAPROPHYTE	92	72	PF01055,GH5,GH31,PF02836,PF01915,PF00933,PF00703,GH2,PF14310,GH3,PF02837,PF02065,GH36,GH43,PF04616,PF07859,CE10,GH32,PF02449,GH42,PF00135,GH35,GH106
638341115	Leeuwenhoekiella blandensis MED217		Bacteroidetes	2704	SAPROPHYTE	92	72	PF01055,GH5,GH31,PF02836,PF01915,PF00933,PF00703,GH2,PF14310,GH3,PF02837,GH43,PF04616,PF07859,CE10,PF00150,GH32,PF02449,GH42,PF00135,PF13802,GH35,GH106
639633034	Leuconostoc mesenteroides mesenteroides ATCC 8293		Firmicutes	1150	-	92	72	PF01055,GH5,GH31,PF02836,PF01915,PF00933,PF00703,GH2,PF14310,GH3,PF02837,PF02065,GH36,GH43,PF04616,PF07859,CE10,GH32,PF02449,GH42,PF00135,PF13802,GH35
648028042	Micromonospora aurantiaca ATCC 27029		Actinobacteria	3902	SAPROPHYTE	92	72	PF01055,GH5,GH31,PF01915,PF00933,PF00703,GH2,PF14310,GH3,PF02837,PF02065,GH36,GH43,PF04616,PF07859,CE10,PF00150,GH32,PF02449,GH42,PF00135,PF13802,GH106
646564557	Nocardiopsis dassonvillei dassonvillei DSM 43111		Actinobacteria	3340	SAPROPHYTE	92	72	PF01055,GH5,GH31,PF02836,PF01915,PF00933,PF00703,GH2,PF14310,GH3,PF02837,PF02065,GH36,GH43,PF04616,PF07859,CE10,PF00150,GH32,PF02449,GH42,PF00135,PF13802
640753039	Parabacteroides distasonis ATCC 8503		Bacteroidetes	2589	SAPROPHYTE	92	72	PF01055,GH31,PF02836,PF01915,PF00933,PF00703,GH2,PF14310,GH3,PF02837,PF02065,GH36,GH43,PF04616,PF07859,CE10,GH32,PF02449,GH42,PF00135,PF13802,GH35,GH106
646206279	Parabacteroides sp. D13		Bacteroidetes	2894	SAPROPHYTE	92	72	PF01055,GH31,PF02836,PF01915,PF00933,PF00703,GH2,PF14310,GH3,PF02837,PF02065,GH36,GH43,PF04616,PF07859,CE10,GH32,PF02449,GH42,PF00135,PF13802,GH35,GH106
645951825	Prevotella bergensis DSM 17361		Bacteroidetes	1680	SAPROPHYTE	92	72	PF01055,GH5,GH31,PF02836,PF01915,PF00933,PF00703,GH2,PF14310,GH3,PF02837,GH36,GH43,PF04616,PF07859,CE10,GH32,PF02449,GH42,PF00135,PF13802,GH35,GH106
648276714	Prevotella bryantii B14		Bacteroidetes	1877	SAPROPHYTE	92	72	PF01055,GH5,GH31,PF02836,PF01915,PF00933,PF00703,GH2,PF14310,GH3,PF02837,PF02065,GH36,GH43,PF04616,PF07859,CE10,PF00150,GH32,PF02449,PF13802,GH35,GH106
649989989	Prevotella salivae DSM 15606		Bacteroidetes	1569	SAPROPHYTE	92	72	PF01055,GH5,GH31,PF02836,PF01915,PF00933,PF00703,GH2,PF14310,GH3,PF02837,PF02065,GH36,GH43,PF04616,PF07859,CE10,PF00150,GH32,PF02449,PF13802,GH35,GH106
649633088	Rahnella sp. Y9602		Proteobacteria	3905	SAPROPHYTE	92	72	PF01055,GH5,GH31,PF02836,PF01915,PF00933,PF00703,GH2,PF14310,GH3,PF02837,PF02065,GH36,GH43,PF04616,PF07859,CE10,PF00150,GH32,PF02449,GH42,PF00135,PF13802
646311949	Rhodothermus marinus DSM 4252		Bacteroidetes	2317	SAPROPHYTE	92	72	PF01055,GH5,GH31,PF02836,PF01915,PF00933,PF00703,GH2,PF14310,GH3,PF02837,PF02065,GH36,GH43,PF04616,PF07859,CE10,PF00150,GH32,PF02449,PF13802,GH35,GH106
643886006	Roseburia inulinivorans DSM 16841		Firmicutes	2296	SAPROPHYTE	92	72	PF01055,GH5,GH31,PF02836,PF01915,PF00933,PF00703,GH2,PF14310,GH3,PF02837,PF02065,GH36,PF07859,CE10,PF00150,GH32,PF02449,GH42,PF00135,PF13802,GH35,GH106
640963057	Ruminococcus gnavus ATCC 29149		Firmicutes	2118	SAPROPHYTE	92	72	PF01055,GH5,GH31,PF02836,PF01915,PF00933,PF00703,GH2,PF14310,GH3,PF02837,PF02065,GH36,GH43,PF04616,PF07859,CE10,PF00150,GH32,PF02449,GH42,PF13802,GH106
640963024	Ruminococcus obeum ATCC 29174		Firmicutes	2091	-	92	72	PF01055,GH5,GH31,PF02836,PF01915,PF00933,PF00703,GH2,PF14310,GH3,PF02837,PF02065,GH36,GH43,PF04616,PF07859,CE10,PF00150,GH32,PF02449,GH42,PF13802,GH35
646206280	Ruminococcus sp. 5_1_39BFAA		Firmicutes	2101	SAPROPHYTE	92	72	PF01055,GH5,GH31,PF02836,PF01915,PF00933,PF00703,GH2,PF14310,GH3,PF02837,PF02065,GH36,GH43,PF04616,PF07859,CE10,GH32,PF02449,GH42,PF00135,PF13802,GH35
650377968	Ruminococcus sp. SR1/5		Firmicutes	1714	-	92	72	PF01055,GH5,GH31,PF02836,PF01915,PF00933,PF00703,GH2,PF14310,GH3,PF02837,PF02065,GH36,GH43,PF04616,PF07859,CE10,GH32,PF02449,GH42,PF00135,PF13802,GH35
647000312	Serratia odorifera DSM 4582		Proteobacteria	3665	SAPROPHYTE	92	72	PF01055,GH5,GH31,PF02836,PF01915,PF00933,PF00703,GH2,PF14310,GH3,PF02837,PF02065,GH36,GH43,PF04616,PF07859,CE10,PF00150,GH32,PF02449,GH42,PF13802,GH35
643886070	Shuttleworthia satelles DSM 14600		Firmicutes	1151	-	92	72	PF01055,GH5,GH31,PF02836,PF01915,PF00933,PF00703,GH2,PF14310,GH3,PF02837,PF02065,GH36,GH43,PF04616,PF07859,CE10,GH32,PF02449,GH42,PF00135,PF13802,GH106
643886135	Sphingobacterium spiritivorum ATCC 33300		Bacteroidetes	2926	SAPROPHYTE	92	72	PF01055,GH5,GH31,PF02836,PF01915,PF00933,PF00703,GH2,PF14310,GH3,PF02837,PF02065,GH36,GH43,PF04616,PF07859,CE10,GH32,PF02449,PF00135,PF13802,GH35,GH106
647533235	Streptomyces sp. e14		Actinobacteria	3805	SAPROPHYTE	92	72	PF01055,GH5,GH31,PF02836,PF01915,PF00933,PF00703,GH2,PF14310,GH3,PF02837,PF02065,GH36,GH43,PF04616,PF07859,CE10,PF00150,PF02449,GH42,PF00135,PF13802,GH35
647000329	Streptomyces sp. SirexAA-E		Actinobacteria	3939	SAPROPHYTE	92	72	PF01055,GH5,GH31,PF02836,PF01915,PF00933,PF00703,GH2,PF14310,GH3,PF02837,PF02065,GH36,GH43,PF04616,PF07859,CE10,PF00150,PF02449,GH42,PF00135,PF13802,GH35
646311958	Streptosporangium roseum DSM 43021		Actinobacteria	5099	SAPROPHYTE	92	72	PF01055,GH5,GH31,PF01915,PF00933,PF00703,GH2,PF14310,GH3,PF02837,PF02065,GH36,GH43,PF04616,PF07859,CE10,PF00150,PF02449,GH42,PF00135,PF13802,GH35,GH106
648276752	Thermotogales sp. mesG1.Ag.4.2		Thermotogae	1559	SAPROPHYTE	92	72	PF01055,GH5,GH31,PF02836,PF01915,PF00933,PF00703,GH2,PF14310,GH3,PF02837,PF02065,GH36,GH43,PF07859,CE10,PF00150,GH32,PF02449,GH42,PF00135,PF13802,GH35
646311967	Xanthomonas albilineans GPE PC73		Proteobacteria	2396	SAPROPHYTE	92	72	PF01055,GH5,GH31,PF01915,PF00933,PF00703,GH2,PF14310,GH3,PF02837,PF02065,GH36,GH43,PF04616,PF07859,CE10,PF00150,PF02449,GH42,PF00135,PF13802,GH35,GH106
642791613	Bacteroides coprocola M16, DSM 17136		Bacteroidetes	2427	SAPROPHYTE	88	72	PF01055,GH5,GH31,PF02836,PF01915,PF00933,PF00703,GH2,PF14310,GH3,PF02837,PF02065,GH36,GH43,PF04616,PF07859,CE10,PF00150,GH32,PF00135,PF13802,GH106
642979334	Bacteroides eggerthii DSM 20697		Bacteroidetes	2422	SAPROPHYTE	88	72	PF01055,GH5,GH31,PF02836,PF01915,PF00933,PF00703,GH2,PF14310,GH3,PF02837,GH36,GH43,PF04616,PF07859,CE10,PF00150,GH32,PF02449,GH42,GH35,GH106
643348515	Bifidobacterium animalis lactis AD011		Actinobacteria	847	-	88	72	GH5,GH31,PF02836,PF01915,PF00933,PF00703,GH2,PF14310,GH3,PF02837,PF02065,GH36,GH43,PF04616,PF07859,CE10,PF00150,GH32,PF02449,GH42,PF00135,GH35
646862308	Bifidobacterium animalis lactis BB-12		Actinobacteria	837	-	88	72	GH5,GH31,PF02836,PF01915,PF00933,PF00703,GH2,PF14310,GH3,PF02837,PF02065,GH36,GH43,PF04616,PF07859,CE10,PF00150,GH32,PF02449,GH42,PF00135,GH35
644736329	Bifidobacterium animalis lactis Bl-04, ATCC SD5219		Actinobacteria	854	-	88	72	GH5,GH31,PF02836,PF01915,PF00933,PF00703,GH2,PF14310,GH3,PF02837,PF02065,GH36,GH43,PF04616,PF07859,CE10,PF00150,GH32,PF02449,GH42,PF00135,GH35
644736330	Bifidobacterium animalis lactis DSM 10140		Actinobacteria	852	-	88	72	GH5,GH31,PF02836,PF01915,PF00933,PF00703,GH2,PF14310,GH3,PF02837,PF02065,GH36,GH43,PF04616,PF07859,CE10,PF00150,GH32,PF02449,GH42,PF00135,GH35
641736235	Bifidobacterium animalis lactis HN019		Actinobacteria	844	-	88	72	GH5,GH31,PF02836,PF01915,PF00933,PF00703,GH2,PF14310,GH3,PF02837,PF02065,GH36,GH43,PF04616,PF07859,CE10,PF00150,GH32,PF02449,GH42,PF00135,GH35
646862309	Bifidobacterium animalis lactis V9		Actinobacteria	858	-	88	72	GH5,GH31,PF02836,PF01915,PF00933,PF00703,GH2,PF14310,GH3,PF02837,PF02065,GH36,GH43,PF04616,PF07859,CE10,PF00150,GH32,PF02449,GH42,PF00135,GH35
637000031	Bifidobacterium longum NCC2705		Actinobacteria	1012	SAPROPHYTE	88	72	PF01055,GH5,GH31,PF02836,PF01915,PF00933,PF00703,GH2,PF14310,GH3,PF02837,PF02065,GH36,GH43,PF04616,PF07859,CE10,PF00150,GH32,PF02449,GH42,GH35
649633031	Cellulophaga algicola IC166, DSM 14237		Bacteroidetes	2783	SAPROPHYTE	88	72	PF01055,GH5,GH31,PF02836,PF01915,PF00933,PF00703,GH2,PF14310,GH3,PF02837,PF02065,GH36,GH43,PF04616,PF07859,CE10,PF00150,GH32,PF00135,PF13802,GH106
643886075	Citrobacter youngae ATCC 29220		Proteobacteria	3791	SAPROPHYTE	88	72	PF01055,GH5,GH31,PF02836,PF01915,PF00933,PF00703,GH2,PF14310,GH3,PF02837,PF02065,GH36,GH43,PF04616,PF07859,CE10,PF00150,GH42,PF00135,PF13802,GH106
642555124	Clavibacter michiganensis sepedonicus ATCC 33113		Actinobacteria	1723	SAPROPHYTE	88	72	GH5,PF02836,PF01915,PF00933,PF00703,GH2,PF14310,GH3,PF02837,PF02065,GH36,GH43,PF04616,PF07859,CE10,PF00150,GH32,PF02449,GH42,PF00135,GH35,GH106
643886007	Clostridiales sp. 1_7_47FAA		Firmicutes	3425	SAPROPHYTE	88	72	PF01055,GH5,GH31,PF02836,PF01915,PF00933,PF00703,GH2,GH3,PF02837,PF02065,GH36,GH43,PF04616,PF07859,CE10,PF00150,GH32,GH42,PF00135,PF13802,GH106
641380427	Clostridium leptum DSM 753		Firmicutes	1741	SAPROPHYTE	88	72	PF01055,GH5,GH31,PF02836,PF01915,PF00933,PF00703,GH2,PF14310,GH3,PF02837,PF02065,GH36,GH43,PF04616,PF07859,CE10,PF00150,GH32,PF02449,GH42,GH35
637000079	Clostridium perfringens 13		Firmicutes	1975	-	88	72	PF01055,GH5,GH31,PF02836,PF01915,PF00933,PF00703,GH2,GH3,PF02837,PF02065,GH36,PF07859,CE10,PF00150,GH32,PF02449,GH42,PF00135,PF13802,GH35,GH106
641736143	Clostridium perfringens type C - JGS1495		Firmicutes	2170	-	88	72	PF01055,GH5,GH31,PF02836,PF01915,PF00933,PF00703,GH2,GH3,PF02837,PF02065,GH36,PF07859,CE10,PF00150,GH32,PF02449,GH42,PF00135,PF13802,GH35,GH106
641228488	Deinococcus geothermalis DSM 11300		Deinococcus-Thermus	2026	SAPROPHYTE	88	72	PF01055,GH5,GH31,PF02836,PF00933,PF00703,GH2,GH3,PF02837,PF02065,GH36,GH43,PF04616,PF07859,CE10,PF00150,GH32,PF02449,GH42,PF00135,GH35,GH106
643348542	Dictyoglomus thermophilum H-6-12, ATCC 35947		Dictyoglomi	1400	SAPROPHYTE	88	72	PF01055,GH5,GH31,PF02836,PF01915,PF00933,PF00703,GH2,PF14310,GH3,PF02837,PF02065,GH36,GH43,PF04616,CE10,PF00150,GH32,PF02449,GH42,PF13802,GH106
650377928	Enterobacter cloacae cloacae NCTC 9394		Proteobacteria	2956	SAPROPHYTE	88	72	PF01055,GH5,GH31,PF02836,PF01915,PF00933,PF00703,GH2,PF14310,GH3,PF02837,PF02065,GH36,GH43,PF04616,PF07859,CE10,PF00150,GH32,PF00135,PF13802,GH106
648276637	Enterococcus faecalis TX0109		Firmicutes	1867	-	88	72	PF01055,GH5,GH31,PF02836,PF01915,PF00933,PF00703,GH2,PF14310,GH3,PF02837,PF02065,GH36,PF07859,CE10,PF00150,GH32,PF02449,GH42,PF00135,PF13802,GH35
647533156	Enterococcus gallinarum EG2		Firmicutes	1904	SAPROPHYTE	88	72	PF01055,GH5,PF02836,PF01915,PF00933,PF00703,GH2,PF14310,GH3,PF02837,PF02065,GH36,GH43,PF04616,PF07859,CE10,PF00150,GH32,PF02449,GH42,PF00135,GH35
641736109	Epulopiscium sp. N.t. morphotype B		Firmicutes	1333	SAPROPHYTE	88	72	PF01055,GH5,GH31,PF02836,PF01915,PF00933,PF00703,GH2,PF14310,GH3,PF02837,PF02065,GH36,GH43,PF04616,PF07859,CE10,GH32,PF02449,GH42,PF13802,GH35
650377939	Eubacterium siraeum V10Sc8a		Firmicutes	1350	-	88	72	PF01055,GH5,GH31,PF02836,PF01915,PF00933,PF00703,GH2,PF14310,GH3,PF02837,PF02065,GH36,GH43,PF04616,PF07859,CE10,PF00150,PF02449,PF13802,GH35,GH106
644736369	Flavobacterium johnsoniae UW101, ATCC 17061		Bacteroidetes	3417	SAPROPHYTE	88	72	PF01055,GH5,GH31,PF02836,PF01915,PF00933,PF00703,GH2,PF14310,GH3,PF02837,PF02065,GH36,GH43,PF04616,PF07859,CE10,PF00150,GH32,PF00135,PF13802,GH106
646564538	Klebsiella pneumoniae NTUH-K2044		Proteobacteria	3920	SAPROPHYTE	88	72	PF01055,GH5,GH31,PF02836,PF01915,PF00933,PF00703,GH2,PF14310,GH3,PF02837,PF02065,GH36,GH43,PF04616,PF07859,CE10,GH32,PF02449,GH42,PF00135,PF13802
647000262	Klebsiella pneumoniae rhinoscleromatis ATCC 13884		Proteobacteria	3837	SAPROPHYTE	88	72	PF01055,GH5,GH31,PF02836,PF01915,PF00933,PF00703,GH2,PF14310,GH3,PF02837,PF02065,GH36,GH43,PF04616,PF07859,CE10,GH32,PF02449,GH42,PF00135,PF13802
643886059	Lactobacillus brevis gravesensis ATCC 27305		Firmicutes	1691	SAPROPHYTE	88	72	PF01055,GH5,GH31,PF02836,PF01915,PF00933,PF00703,GH2,PF14310,GH3,PF02837,PF02065,GH36,GH43,PF04616,PF07859,CE10,GH32,PF02449,GH42,GH35,GH106
644736382	Lactobacillus rhamnosus GG		Firmicutes	1656	-	88	72	PF01055,GH5,GH31,PF02836,PF01915,PF00933,PF00703,GH2,PF14310,GH3,PF02837,PF02065,GH36,GH43,PF07859,CE10,GH32,PF02449,GH42,PF00135,GH35,GH106
646862332	Lactobacillus rhamnosus GG, ATCC 53103		Firmicutes	1638	-	88	72	PF01055,GH5,GH31,PF02836,PF01915,PF00933,PF00703,GH2,PF14310,GH3,PF02837,PF02065,GH36,GH43,PF07859,CE10,GH32,PF02449,GH42,PF00135,GH35,GH106
642979366	Lactobacillus rhamnosus HN001		Firmicutes	1532	SAPROPHYTE	88	72	PF01055,GH5,GH31,PF02836,PF01915,PF00933,PF00703,GH2,PF14310,GH3,PF02837,PF02065,GH36,GH43,PF07859,CE10,GH32,PF02449,GH42,PF00135,GH35,GH106
644736398	Pedobacter heparinus HIM 762-3, DSM 2366		Bacteroidetes	2973	SAPROPHYTE	88	72	PF01055,GH5,GH31,PF02836,PF01915,PF00933,PF00703,GH2,PF14310,GH3,PF02837,PF02065,GH36,GH43,PF04616,PF07859,CE10,PF00150,GH32,PF00135,PF13802,GH106
649633087	Pseudoxanthomonas suwonensis 11-1		Proteobacteria	2394	SAPROPHYTE	88	72	PF01055,GH5,GH31,PF02836,PF01915,PF00933,PF00703,GH2,PF14310,GH3,PF02837,GH43,PF04616,PF07859,CE10,PF00150,GH32,PF02449,GH42,PF00135,GH35,GH106
650377967	Ruminococcus obeum A2-162		Firmicutes	1837	-	88	72	PF01055,GH5,GH31,PF02836,PF01915,PF00933,PF00703,GH2,PF14310,GH3,PF02837,PF02065,GH36,GH43,PF04616,PF07859,CE10,GH32,PF02449,GH42,PF13802,GH35
645058810	Sphingobacterium spiritivorum ATCC 33861		Bacteroidetes	2803	SAPROPHYTE	88	72	PF01055,GH31,PF02836,PF01915,PF00933,PF00703,GH2,PF14310,GH3,PF02837,PF02065,GH36,GH43,PF04616,PF07859,CE10,GH32,PF02449,PF00135,PF13802,GH35,GH106
645951800	Streptomyces sp. AA4		Actinobacteria	4542	SAPROPHYTE	88	72	PF01055,GH5,GH31,PF02836,PF01915,PF00933,PF00703,GH2,PF14310,GH3,PF02837,PF02065,GH36,GH43,PF07859,CE10,PF02449,GH42,PF00135,PF13802,GH35,GH106
649990018	Streptomyces sp. SA3_actG		Actinobacteria	3730	SAPROPHYTE	88	72	PF01055,GH5,GH31,PF02836,PF01915,PF00933,PF00703,GH2,PF14310,GH3,PF02837,PF02065,GH36,GH43,PF04616,PF07859,CE10,PF02449,GH42,PF00135,PF13802,GH35
637000321	Thermotoga maritima MSB8		Thermotogae	1328	SAPROPHYTE	88	72	PF01055,GH5,GH31,PF02836,PF01915,PF00933,PF00703,GH2,PF14310,GH3,PF02837,PF02065,GH36,PF07859,CE10,PF00150,GH32,PF02449,GH42,PF13802,GH35,GH106
646311964	Thermotoga naphthophila RKU-10		Thermotogae	1285	-	88	72	PF01055,GH5,GH31,PF02836,PF01915,PF00933,PF00703,GH2,PF14310,GH3,PF02837,PF02065,GH36,PF07859,CE10,PF00150,GH32,PF02449,GH42,PF13802,GH35,GH106
643348584	Thermotoga neapolitana DSM 4359		Thermotogae	1320	SAPROPHYTE	88	72	PF01055,GH5,GH31,PF02836,PF01915,PF00933,PF00703,GH2,PF14310,GH3,PF02837,PF02065,GH36,PF07859,CE10,PF00150,GH32,PF02449,GH42,PF13802,GH35,GH106
643692052	Tolumonas auensis TA 4, DSM 9187		Proteobacteria	2488	SAPROPHYTE	88	72	PF01055,GH5,GH31,PF02836,PF01915,PF00933,PF00703,GH2,PF14310,GH3,PF02837,PF02065,GH36,GH43,PF04616,PF07859,CE10,PF00150,GH32,PF00135,PF13802,GH106
646564591	Zunongwangia profunda SM-A87		Bacteroidetes	3045	SAPROPHYTE	88	72	PF01055,GH5,GH31,PF02836,PF01915,PF00933,PF00703,GH2,PF14310,GH3,PF02837,GH43,PF04616,PF07859,CE10,PF00150,GH32,PF02449,PF00135,PF13802,GH35,GH106
644736325	Alicyclobacillus acidocaldarius acidocaldarius 104-IA, DSM 446		Firmicutes	2072	SAPROPHYTE	84	72	PF01055,GH5,GH31,PF02836,PF01915,PF00933,PF00703,GH2,PF14310,GH3,PF02837,PF02065,GH36,GH43,PF07859,CE10,PF02449,GH42,PF00135,PF13802,GH106
649633005	Anaerolinea thermophila UNI-1		Chloroflexi	2213	SAPROPHYTE	84	72	GH5,PF02836,PF01915,PF00933,PF00703,GH2,PF14310,GH3,PF02837,PF02065,GH36,GH43,PF04616,PF07859,CE10,PF00150,GH32,PF02449,GH42,PF00135,GH35
643348509	Arthrobacter chlorophenolicus A6		Actinobacteria	2747	SAPROPHYTE	84	72	GH5,GH31,PF02836,PF01915,PF00933,GH2,PF14310,GH3,PF02837,PF02065,GH36,GH43,PF04616,PF07859,CE10,GH32,PF02449,GH42,PF00135,GH35,GH106
638341014	Bacillus sp. NRRL B-14911		Firmicutes	3410	SAPROPHYTE	84	72	PF01055,GH5,GH31,PF02836,PF01915,PF00933,PF00703,GH2,PF14310,GH3,PF02837,PF02065,GH36,GH43,PF04616,PF07859,CE10,PF00150,GH42,PF00135,PF13802
647533112	Bacteroides sp. 2_1_33B		Bacteroidetes	2658	SAPROPHYTE	84	72	PF01055,GH31,PF02836,PF01915,PF00933,PF00703,GH2,PF14310,GH3,PF02837,PF02065,GH36,GH43,PF04616,PF07859,CE10,GH32,PF00135,PF13802,GH35,GH106
643886102	Bifidobacterium breve DSM 20213		Actinobacteria	1069	-	84	72	GH5,GH31,PF02836,PF01915,PF00933,PF00703,GH2,PF14310,GH3,PF02837,PF02065,GH36,GH43,PF04616,PF07859,CE10,PF00150,GH32,PF02449,GH42,GH35
643348516	Bifidobacterium longum infantis ATCC 15697		Actinobacteria	1330	-	84	72	GH5,PF02836,PF01915,PF00933,PF00703,GH2,PF14310,GH3,PF02837,PF02065,GH36,GH43,PF04616,PF07859,CE10,PF00150,GH32,PF02449,GH42,GH35,GH106
644736338	Capnocytophaga ochracea VPI 2845, DSM 7271		Bacteroidetes	1468	-	84	72	PF01055,GH5,GH31,PF02836,PF01915,PF00933,PF00703,GH2,PF14310,GH3,PF02837,PF02065,GH36,PF07859,CE10,PF00150,GH32,PF02449,GH42,PF00135,GH106
642979305	Capnocytophaga sputigena Capno, ATCC 33612		Bacteroidetes	1595	SAPROPHYTE	84	72	PF01055,GH5,GH31,PF02836,PF01915,PF00933,PF00703,GH2,PF14310,GH3,PF02837,PF02065,GH36,PF07859,CE10,PF00150,GH32,PF02449,GH42,PF00135,GH106
646206256	Citrobacter sp. 30_2		Proteobacteria	3745	SAPROPHYTE	84	72	PF01055,GH5,GH31,PF02836,PF01915,PF00933,PF00703,GH2,PF14310,GH3,PF02837,GH36,GH43,PF04616,PF07859,CE10,PF00150,GH32,GH42,PF00135,PF13802
637000077	Clostridium perfringens ATCC 13124		Firmicutes	2079	-	84	72	PF01055,GH5,GH31,PF02836,PF01915,PF00933,PF00703,GH2,GH3,PF02837,PF02065,GH36,PF07859,CE10,PF00150,GH32,PF02449,GH42,PF00135,PF13802,GH35
641736153	Clostridium perfringens CPE F4969		Firmicutes	2092	-	84	72	PF01055,GH5,GH31,PF02836,PF01915,PF00933,PF00703,GH2,GH3,PF02837,PF02065,GH36,PF07859,CE10,PF00150,GH32,PF02449,GH42,PF00135,PF13802,GH106
641736249	Clostridium perfringens type D - JGS1721		Firmicutes	2268	-	84	72	PF01055,GH5,GH31,PF02836,PF00933,PF00703,GH2,GH3,PF02837,PF02065,GH36,PF07859,CE10,PF00150,GH32,PF02449,GH42,PF00135,PF13802,GH35,GH106
641736145	Clostridium perfringens type E - JGS1987		Firmicutes	2292	-	84	72	PF01055,GH5,GH31,PF02836,PF01915,PF00933,PF00703,GH2,GH3,PF02837,PF02065,GH36,PF07859,CE10,PF00150,GH32,PF02449,GH42,PF00135,PF13802,GH106
641380448	Clostridium sp. L2-50		Firmicutes	1581	SAPROPHYTE	84	72	PF01055,GH5,GH31,PF02836,PF01915,PF00933,PF00703,GH2,PF14310,GH3,PF02837,PF02065,GH36,GH43,PF04616,PF07859,CE10,PF00150,GH32,PF00135,PF13802
646311920	Dickeya dadantii Ech586		Proteobacteria	3230	SAPROPHYTE	84	72	PF01055,GH5,GH31,PF02836,PF01915,PF00933,PF00703,GH2,PF14310,GH3,PF02837,PF02065,GH36,PF07859,CE10,PF00150,GH32,PF02449,GH42,PF00135,PF13802
640427113	Enterobacter sp. 638		Proteobacteria	3427	SAPROPHYTE	84	72	PF01055,GH5,GH31,PF02836,PF01915,PF00933,PF00703,GH2,PF14310,GH3,PF02837,PF02065,GH36,GH43,PF04616,PF07859,CE10,PF00150,GH32,PF00135,PF13802
647533127	Enterococcus casseliflavus EC10		Firmicutes	2046	SAPROPHYTE	84	72	PF01055,GH5,GH31,PF01915,PF00933,GH2,PF14310,GH3,PF02065,GH36,GH43,PF04616,PF07859,CE10,PF00150,GH32,PF02449,GH42,PF13802,GH35,GH106
647533129	Enterococcus casseliflavus EC30		Firmicutes	2033	SAPROPHYTE	84	72	PF01055,GH5,GH31,PF01915,PF00933,GH2,PF14310,GH3,PF02065,GH36,GH43,PF04616,PF07859,CE10,PF00150,GH32,PF02449,GH42,PF13802,GH35,GH106
647533135	Enterococcus faecalis E1Sol		Firmicutes	1778	-	84	72	PF01055,GH5,GH31,PF02836,PF01915,PF00933,PF00703,GH2,PF14310,GH3,PF02837,PF02065,GH36,PF07859,CE10,GH32,PF02449,GH42,PF00135,PF13802,GH35
647000238	Enterococcus faecalis PC4.1		Firmicutes	1698	SAPROPHYTE	84	72	GH5,GH31,PF02836,PF01915,PF00933,PF00703,GH2,PF14310,GH3,PF02837,PF02065,GH36,GH43,PF04616,PF07859,CE10,GH32,PF02449,GH42,PF00135,GH35
647533146	Enterococcus faecium 1,141,733		Firmicutes	1725	SAPROPHYTE	84	72	GH5,GH31,PF02836,PF01915,PF00933,PF00703,GH2,PF14310,GH3,PF02837,PF02065,GH36,GH43,PF04616,PF07859,CE10,GH32,PF02449,GH42,PF00135,GH35
647000248	Enterococcus faecium U0317		Firmicutes	1815	SAPROPHYTE	84	72	GH5,GH31,PF02836,PF01915,PF00933,PF00703,GH2,PF14310,GH3,PF02837,PF02065,GH36,GH43,PF04616,PF07859,CE10,PF00150,GH32,GH42,PF00135,GH35
648276648	Escherichia coli M718		Proteobacteria	4127	SAPROPHYTE	84	72	PF01055,GH5,GH31,PF02836,PF01915,PF00933,PF00703,GH2,PF14310,GH3,PF02837,PF02065,GH36,GH43,PF04616,PF07859,CE10,GH32,PF00135,PF13802,GH106
650377938	Eubacterium siraeum 70/3		Firmicutes	1390	-	84	72	PF01055,GH5,GH31,PF02836,PF01915,PF00933,PF00703,GH2,PF14310,GH3,PF02837,PF02065,GH36,GH43,PF04616,PF07859,CE10,PF00150,PF02449,PF13802,GH35
649989953	Haladaptatus paucihalophilus DX253		Euryarchaeota	2447	SAPROPHYTE	84	72	PF01055,GH5,GH31,PF01915,PF00933,PF00703,GH2,PF14310,GH3,PF02837,PF02065,GH36,GH43,PF04616,PF07859,CE10,GH32,PF02449,GH42,PF00135,GH35
644736376	Jonesia denitrificans 55134, DSM 20603		Actinobacteria	1554	SAPROPHYTE	84	72	PF01055,GH5,GH31,PF01915,PF00933,PF00703,GH2,PF14310,GH3,PF02837,PF02065,GH36,GH43,PF04616,PF07859,CE10,PF00150,PF02449,GH42,PF13802,GH35
639857019	Labrenzia aggregata IAM 12614		Proteobacteria	3995	SAPROPHYTE	84	72	PF01055,GH5,GH31,PF02836,PF00933,PF00703,GH2,GH3,PF02837,PF02065,GH36,GH43,PF04616,PF07859,CE10,PF00150,GH32,PF02449,GH42,PF13802,GH106
649633060	Lactobacillus amylovorus GRL 1112		Firmicutes	1236	-	84	72	PF01055,GH5,GH31,PF02836,PF00933,PF00703,GH2,GH3,PF02837,PF02065,GH36,GH43,PF04616,PF07859,CE10,GH32,PF02449,GH42,PF00135,PF13802,GH35
643886139	Lactobacillus paracasei 8700:2		Firmicutes	1641	-	84	72	PF01055,GH5,GH31,PF02836,PF01915,PF00933,PF00703,GH2,PF14310,GH3,PF02837,PF02065,GH36,GH43,PF07859,CE10,GH32,PF02449,GH42,PF00135,GH35
648028027	Maribacter sp. HTCC2170		Bacteroidetes	2385	SAPROPHYTE	84	72	PF01055,GH5,GH31,PF02836,PF01915,PF00933,PF00703,GH2,GH3,PF02837,PF02065,GH36,GH43,PF04616,PF07859,CE10,PF00150,GH32,PF00135,PF13802,GH106
640427126	Novosphingobium aromaticivorans DSM 12444		Proteobacteria	2748	SAPROPHYTE	84	72	PF01055,GH5,GH31,PF02836,PF01915,PF00933,PF00703,GH2,PF14310,GH3,PF02837,PF02065,GH36,GH43,PF04616,PF07859,CE10,GH32,GH42,PF00135,GH106
647000285	Oenococcus oeni AWRIB429		Firmicutes	1065	-	84	72	PF01055,GH5,GH31,PF02836,PF01915,PF00933,PF00703,GH2,PF14310,GH3,PF02837,PF02065,GH36,PF07859,CE10,PF00150,PF02449,GH42,PF00135,PF13802,GH35
640963002	Opitutaceae sp. TAV2		Verrucomicrobia	2307	SAPROPHYTE	84	72	PF01055,GH5,GH31,PF02836,PF01915,PF00933,PF00703,GH2,PF14310,GH3,PF02837,PF02065,GH36,PF07859,CE10,PF00150,PF02449,GH42,PF00135,GH35,GH106
648276708	Pantoea sp. aB		Proteobacteria	3268	SAPROPHYTE	84	72	PF01055,GH5,GH31,PF02836,PF01915,PF00933,PF00703,GH2,PF14310,GH3,PF02837,GH43,PF04616,PF07859,CE10,GH32,PF02449,GH42,PF00135,PF13802,GH35
649633081	Pantoea sp. At-9b		Proteobacteria	4110	SAPROPHYTE	84	72	PF01055,GH5,GH31,PF02836,PF01915,PF00933,PF00703,GH2,PF14310,GH3,PF02837,GH36,GH43,PF04616,PF07859,CE10,GH32,PF02449,GH42,PF00135,GH35
648028049	Pantoea vagans C9-1		Proteobacteria	3324	SAPROPHYTE	84	72	PF01055,GH5,GH31,PF02836,PF01915,PF00933,PF00703,GH2,PF14310,GH3,PF02837,GH36,GH43,PF04616,PF07859,CE10,GH32,PF02449,GH42,PF00135,PF13802
647533196	Prevotella melaninogenica D18		Bacteroidetes	1515	-	84	72	PF01055,GH5,GH31,PF02836,PF01915,PF00933,PF00703,GH2,PF14310,GH3,PF02837,PF02065,GH36,GH43,PF04616,PF07859,CE10,PF00150,GH32,PF13802,GH106
649989988	Prevotella oralis ATCC 33269		Bacteroidetes	1512	SAPROPHYTE	84	72	PF01055,GH5,GH31,PF02836,PF01915,PF00933,PF00703,GH2,PF14310,GH3,PF02837,PF02065,GH36,GH43,PF04616,PF07859,CE10,PF00150,GH32,PF00135,GH106
645951806	Prevotella oris F0302		Bacteroidetes	1735	SAPROPHYTE	84	72	PF01055,GH5,GH31,PF02836,PF01915,PF00933,PF00703,GH2,PF14310,GH3,PF02837,PF02065,GH36,GH43,PF04616,PF07859,CE10,PF00150,GH32,PF13802,GH106
647533198	Prevotella sp. F0108		Bacteroidetes	1666	SAPROPHYTE	84	72	GH5,PF02836,PF01915,PF00933,PF00703,GH2,PF14310,GH3,PF02837,PF02065,GH36,GH43,PF04616,PF07859,CE10,PF00150,GH32,PF02449,GH42,GH35,GH106
637000215	Propionibacterium acnes KPA171202		Actinobacteria	1339	-	84	72	PF01055,GH5,GH31,PF02836,PF01915,PF00933,PF00703,GH2,PF14310,GH3,PF02837,PF02065,GH36,PF07859,CE10,PF00150,GH42,PF00135,PF13802,GH35,GH106
638341199	Sphingomonas sp. SKA58		Proteobacteria	2805	SAPROPHYTE	84	72	GH5,PF02836,PF01915,PF00933,PF00703,GH2,PF14310,GH3,PF02837,PF02065,GH36,GH43,PF04616,PF07859,CE10,GH32,PF02449,GH42,PF00135,GH35,GH106
646564571	Stackebrandtia nassauensis LLR-40K-21, DSM 44728		Actinobacteria	3485	SAPROPHYTE	84	72	PF01055,GH5,GH31,PF01915,PF00933,GH2,PF14310,GH3,PF02065,GH36,GH43,PF04616,PF07859,CE10,PF00150,GH32,PF02449,GH42,PF00135,GH35,GH106
641522653	Streptomyces griseus griseus NBRC 13350		Actinobacteria	4240	SAPROPHYTE	84	72	PF01055,GH5,GH31,PF02836,PF01915,PF00933,PF00703,GH2,PF14310,GH3,PF02837,GH43,PF04616,PF07859,CE10,PF00150,PF02449,GH42,PF00135,PF13802,GH35
647000328	Streptomyces griseus XyelbKG-1 1		Actinobacteria	4278	SAPROPHYTE	84	72	PF01055,GH5,GH31,PF02836,PF01915,PF00933,PF00703,GH2,PF14310,GH3,PF02837,GH43,PF04616,PF07859,CE10,PF00150,PF02449,GH42,PF00135,PF13802,GH35
645951849	Streptomyces sp. SPB78		Actinobacteria	3550	SAPROPHYTE	84	72	PF01055,GH5,GH31,PF02836,PF01915,PF00933,PF00703,GH2,PF14310,GH3,PF02837,PF02065,GH36,GH43,PF04616,PF07859,CE10,PF02449,GH42,PF13802,GH35
649633102	Thermoanaerobacter brockii finnii Ako-1 DSM 3389		Firmicutes	1841	-	84	72	PF01055,GH5,GH31,PF02836,PF01915,PF00933,PF00703,GH2,PF14310,GH3,PF02837,PF02065,GH36,GH43,PF04616,PF07859,CE10,PF00150,GH32,PF13802,GH106
646564580	Thermoanaerobacter mathranii mathranii A3, DSM11426		Firmicutes	1770	SAPROPHYTE	84	72	PF01055,GH5,GH31,PF02836,PF01915,PF00933,PF00703,GH2,PF14310,GH3,PF02837,PF02065,GH36,GH43,PF04616,CE10,PF00150,GH32,GH42,PF13802,GH106
641522655	Thermoanaerobacter pseudethanolicus 39E, ATCC 33223		Firmicutes	1846	-	84	72	PF01055,GH5,GH31,PF02836,PF01915,PF00933,PF00703,GH2,PF14310,GH3,PF02837,PF02065,GH36,GH43,PF04616,PF07859,CE10,PF00150,GH32,PF13802,GH106
648276751	Thermoanaerobacter wiegelii Rt8.B1		Firmicutes	2187	SAPROPHYTE	84	72	PF01055,GH5,GH31,PF02836,PF01915,PF00933,PF00703,GH2,PF14310,GH3,PF02837,PF02065,GH36,GH43,PF04616,PF07859,CE10,PF00150,GH32,PF13802,GH106
646311962	Thermobaculum terrenum ATCC BAA-798		root	2060	SAPROPHYTE	84	72	GH5,GH31,PF02836,PF01915,PF00933,PF00703,GH2,PF14310,GH3,PF02837,PF02065,GH36,GH43,PF04616,PF07859,CE10,PF00150,GH32,PF02449,GH42,GH106
650377984	Vibrio furnissii 2510/74, NCTC 11218		Proteobacteria	3426	SAPROPHYTE	84	72	PF01055,GH5,GH31,PF02836,PF00933,PF00703,GH2,GH3,PF02837,PF02065,GH36,GH43,PF04616,PF07859,CE10,PF00150,GH32,PF02449,GH42,PF00135,GH35
647000337	Vibrio furnissii CIP 102972		Proteobacteria	3395	SAPROPHYTE	84	72	PF01055,GH5,GH31,PF02836,PF00933,PF00703,GH2,GH3,PF02837,PF02065,GH36,GH43,PF04616,PF07859,CE10,PF00150,GH32,PF02449,GH42,PF00135,GH35
637000342	Xanthomonas axonopodis pv. citri 306		Proteobacteria	3436	SAPROPHYTE	84	72	PF01055,GH5,GH31,PF02836,PF01915,PF00933,PF00703,GH2,PF14310,GH3,PF02837,GH43,PF04616,PF07859,CE10,PF00150,PF02449,GH42,PF00135,GH35,GH106
637000343	Xanthomonas campestris pv campestris 8004		Proteobacteria	3344	SAPROPHYTE	84	72	PF01055,GH5,GH31,PF02836,PF01915,PF00933,PF00703,GH2,PF14310,GH3,PF02837,GH43,PF04616,PF07859,CE10,PF00150,PF02449,GH42,PF00135,GH35,GH106
637000344	Xanthomonas campestris pv campestris ATCC 33913		Proteobacteria	3323	SAPROPHYTE	84	72	PF01055,GH5,GH31,PF02836,PF01915,PF00933,PF00703,GH2,PF14310,GH3,PF02837,GH43,PF04616,PF07859,CE10,PF00150,PF02449,GH42,PF00135,GH35,GH106
642555169	Xanthomonas campestris pv campestris B100		Proteobacteria	3373	SAPROPHYTE	84	72	PF01055,GH5,GH31,PF02836,PF01915,PF00933,PF00703,GH2,PF14310,GH3,PF02837,GH43,PF04616,PF07859,CE10,PF00150,PF02449,GH42,PF00135,GH35,GH106
637000345	Xanthomonas campestris pv vesicatoria 85-10		Proteobacteria	3520	SAPROPHYTE	84	72	PF01055,GH5,GH31,PF02836,PF01915,PF00933,PF00703,GH2,PF14310,GH3,PF02837,GH43,PF04616,PF07859,CE10,PF00150,PF02449,GH42,PF00135,GH35,GH106
647000345	Xanthomonas campestris pv. musacearum NCPPB4381		Proteobacteria	3028	SAPROPHYTE	84	72	PF01055,GH5,GH31,PF02836,PF01915,PF00933,PF00703,GH2,PF14310,GH3,PF02837,GH43,PF04616,PF07859,CE10,PF00150,PF02449,GH42,PF00135,GH35,GH106
647000346	Xanthomonas campestris pv. vasculorum NCPPB702		Proteobacteria	3093	SAPROPHYTE	84	72	PF01055,GH5,GH31,PF02836,PF01915,PF00933,PF00703,GH2,PF14310,GH3,PF02837,GH43,PF04616,PF07859,CE10,PF00150,PF02449,GH42,PF00135,GH35,GH106
647000347	Xanthomonas fuscans aurantifolii ICPB 10535		Proteobacteria	3111	SAPROPHYTE	84	72	PF01055,GH5,GH31,PF02836,PF01915,PF00933,PF00703,GH2,PF14310,GH3,PF02837,GH43,PF04616,PF07859,CE10,PF00150,PF02449,GH42,PF00135,GH35,GH106
647000348	Xanthomonas fuscans aurantifolii ICPB 11122		Proteobacteria	3066	SAPROPHYTE	84	72	PF01055,GH5,GH31,PF02836,PF01915,PF00933,PF00703,GH2,PF14310,GH3,PF02837,GH43,PF04616,PF07859,CE10,PF00150,PF02449,GH42,PF00135,GH35,GH106
637000347	Xanthomonas oryzae pv oryzae MAFF 311018		Proteobacteria	3005	SAPROPHYTE	84	72	PF01055,GH5,GH31,PF02836,PF01915,PF00933,PF00703,GH2,PF14310,GH3,PF02837,GH43,PF04616,PF07859,CE10,PF00150,PF02449,GH42,PF00135,GH35,GH106
637000346	Xanthomonas oryzae pv. oryzae KACC10331		Proteobacteria	2939	SAPROPHYTE	84	72	PF01055,GH5,GH31,PF02836,PF01915,PF00933,PF00703,GH2,PF14310,GH3,PF02837,GH43,PF04616,PF07859,CE10,PF00150,PF02449,GH42,PF00135,GH35,GH106
637000350	Yersinia pestis Antiqua		Proteobacteria	3262	SAPROPHYTE	84	72	PF01055,GH5,GH31,PF02836,PF01915,PF00933,PF00703,GH2,PF14310,GH3,PF02837,PF02065,GH36,GH43,PF07859,CE10,PF00150,PF02449,GH42,PF00135,PF13802
637000354	Yersinia pestis bv Microtus 91001		Proteobacteria	3185	SAPROPHYTE	84	72	PF01055,GH5,GH31,PF02836,PF01915,PF00933,PF00703,GH2,PF14310,GH3,PF02837,PF02065,GH36,GH43,PF07859,CE10,PF00150,PF02449,GH42,PF00135,PF13802
645058768	Yersinia pestis bv Orientalis India 195		Proteobacteria	3225	SAPROPHYTE	84	72	PF01055,GH5,GH31,PF02836,PF01915,PF00933,PF00703,GH2,PF14310,GH3,PF02837,PF02065,GH36,GH43,PF07859,CE10,PF00150,PF02449,GH42,PF00135,PF13802
638341243	Yersinia pestis bv Orientalis IP275		Proteobacteria	3316	SAPROPHYTE	84	72	PF01055,GH5,GH31,PF02836,PF01915,PF00933,PF00703,GH2,PF14310,GH3,PF02837,PF02065,GH36,GH43,PF07859,CE10,PF00150,PF02449,GH42,PF00135,PF13802
645058769	Yersinia pestis bv Orientalis PEXU2		Proteobacteria	3206	SAPROPHYTE	84	72	PF01055,GH5,GH31,PF02836,PF01915,PF00933,PF00703,GH2,PF14310,GH3,PF02837,PF02065,GH36,GH43,PF07859,CE10,PF00150,PF02449,GH42,PF00135,PF13802
637000351	Yersinia pestis CO-92		Proteobacteria	3172	SAPROPHYTE	84	72	PF01055,GH5,GH31,PF02836,PF01915,PF00933,PF00703,GH2,PF14310,GH3,PF02837,PF02065,GH36,GH43,PF07859,CE10,PF00150,PF02449,GH42,PF00135,PF13802
646862350	Yersinia pestis D106004		Proteobacteria	3032	SAPROPHYTE	84	72	PF01055,GH5,GH31,PF02836,PF01915,PF00933,PF00703,GH2,PF14310,GH3,PF02837,PF02065,GH36,GH43,PF07859,CE10,PF00150,PF02449,GH42,PF00135,PF13802
637000352	Yersinia pestis KIM 10		Proteobacteria	3090	SAPROPHYTE	84	72	PF01055,GH5,GH31,PF02836,PF01915,PF00933,PF00703,GH2,PF14310,GH3,PF02837,PF02065,GH36,GH43,PF07859,CE10,PF00150,PF02449,GH42,PF00135,PF13802
650377987	Yersinia pestis Medievalis Harbin 35		Proteobacteria	3077	SAPROPHYTE	84	72	PF01055,GH5,GH31,PF02836,PF01915,PF00933,PF00703,GH2,PF14310,GH3,PF02837,PF02065,GH36,GH43,PF07859,CE10,PF00150,PF02449,GH42,PF00135,PF13802
645058759	Yersinia pestis Nepal516		Proteobacteria	3145	SAPROPHYTE	84	72	PF01055,GH5,GH31,PF02836,PF01915,PF00933,PF00703,GH2,PF14310,GH3,PF02837,PF02065,GH36,GH43,PF07859,CE10,PF00150,PF02449,GH42,PF00135,PF13802
637000353	Yersinia pestis Nepal516		Proteobacteria	3158	SAPROPHYTE	84	72	PF01055,GH5,GH31,PF02836,PF01915,PF00933,PF00703,GH2,PF14310,GH3,PF02837,PF02065,GH36,GH43,PF07859,CE10,PF00150,PF02449,GH42,PF00135,PF13802
645058767	Yersinia pestis Pestoides A		Proteobacteria	3274	SAPROPHYTE	84	72	PF01055,GH5,GH31,PF02836,PF01915,PF00933,PF00703,GH2,PF14310,GH3,PF02837,PF02065,GH36,GH43,PF07859,CE10,PF00150,PF02449,GH42,PF00135,PF13802
640753060	Yersinia pseudotuberculosis IP 31758		Proteobacteria	3270	SAPROPHYTE	84	72	PF01055,GH5,GH31,PF02836,PF01915,PF00933,PF00703,GH2,PF14310,GH3,PF02837,PF02065,GH36,GH43,PF07859,CE10,PF00150,PF02449,GH42,PF00135,PF13802
637000355	Yersinia pseudotuberculosis IP 32953		Proteobacteria	3323	SAPROPHYTE	84	72	PF01055,GH5,GH31,PF02836,PF01915,PF00933,PF00703,GH2,PF14310,GH3,PF02837,PF02065,GH36,GH43,PF07859,CE10,PF00150,PF02449,GH42,PF00135,PF13802
642555171	Yersinia pseudotuberculosis PB1/+		Proteobacteria	3286	SAPROPHYTE	84	72	PF01055,GH5,GH31,PF02836,PF01915,PF00933,PF00703,GH2,PF14310,GH3,PF02837,PF02065,GH36,GH43,PF07859,CE10,PF00150,PF02449,GH42,PF00135,PF13802
641522661	Yersinia pseudotuberculosis YPIII		Proteobacteria	3194	SAPROPHYTE	84	72	PF01055,GH5,GH31,PF02836,PF01915,PF00933,PF00703,GH2,PF14310,GH3,PF02837,PF02065,GH36,GH43,PF07859,CE10,PF00150,PF02449,GH42,PF00135,PF13802
642555104	Akkermansia muciniphila ATCC BAA-835		Verrucomicrobia	1330	-	80	72	PF01055,GH5,GH31,PF02836,PF00933,PF00703,GH2,GH3,PF02837,PF02065,GH36,GH43,PF04616,PF07859,CE10,PF02449,GH42,PF13802,GH35,GH106
646564507	Bacillus megaterium DSM 319		Firmicutes	3474	SAPROPHYTE	80	72	PF01055,GH5,GH31,PF02836,PF00703,GH2,PF02837,PF02065,GH36,GH43,PF07859,CE10,PF00150,GH32,PF02449,GH42,PF00135,PF13802,GH35,GH106
643348527	Chloroflexus aggregans DSM 9485		Chloroflexi	2669	SAPROPHYTE	80	72	PF01055,GH5,GH31,PF02836,PF01915,PF00933,PF00703,GH2,PF14310,GH3,PF02837,GH36,PF07859,CE10,PF00150,GH32,PF02449,GH42,PF13802,GH35
643692015	Chloroflexus sp. Y-400-fl		Chloroflexi	2864	SAPROPHYTE	80	72	PF01055,GH5,GH31,PF02836,PF01915,PF00933,PF00703,GH2,PF14310,GH3,PF02837,GH36,PF07859,CE10,PF00150,GH32,PF02449,GH42,PF13802,GH35
640753015	Citrobacter koseri ATCC BAA-895		Proteobacteria	3506	SAPROPHYTE	80	72	PF01055,GH5,GH31,PF02836,PF01915,PF00933,PF00703,GH2,PF14310,GH3,PF02837,GH36,GH43,PF04616,PF07859,CE10,PF00150,GH32,PF00135,PF13802
641736152	Clostridium perfringens NCTC 8239		Firmicutes	1995	-	80	72	PF01055,GH5,GH31,PF02836,PF00933,PF00703,GH2,GH3,PF02837,PF02065,GH36,PF07859,CE10,PF00150,GH32,PF02449,GH42,PF00135,PF13802,GH106
647533142	Enterococcus faecalis T2, Sapporo-603		Firmicutes	1960	-	80	72	PF01055,GH5,GH31,PF02836,PF01915,PF00933,PF00703,GH2,PF14310,GH3,PF02837,PF07859,CE10,PF00150,GH32,PF02449,GH42,PF00135,PF13802,GH35
648276640	Enterococcus faecalis TX0860		Firmicutes	1911	-	80	72	PF01055,GH5,GH31,PF02836,PF01915,PF00933,PF00703,GH2,PF14310,GH3,PF02837,PF07859,CE10,PF00150,GH32,PF02449,GH42,PF00135,PF13802,GH35
647533153	Enterococcus faecium Com12		Firmicutes	1605	SAPROPHYTE	80	72	GH5,GH31,PF02836,PF01915,PF00933,PF00703,GH2,GH3,PF02837,PF02065,GH36,GH43,PF04616,PF07859,CE10,GH32,PF02449,GH42,PF00135,GH35
647533154	Enterococcus faecium Com15		Firmicutes	1657	SAPROPHYTE	80	72	GH5,GH31,PF02836,PF01915,PF00933,PF00703,GH2,GH3,PF02837,PF02065,GH36,GH43,PF04616,PF07859,CE10,GH32,PF02449,GH42,PF00135,GH35
643886120	Enterococcus faecium TX1330		Firmicutes	1659	SAPROPHYTE	80	72	GH5,GH31,PF02836,PF01915,PF00933,PF00703,GH2,GH3,PF02837,PF02065,GH36,GH43,PF04616,PF07859,CE10,GH32,PF02449,GH42,PF00135,GH35
648276649	Escherichia coli MS 107-1		Proteobacteria	3854	SAPROPHYTE	80	72	PF01055,GH5,GH31,PF02836,PF01915,PF00933,PF00703,GH2,PF14310,GH3,PF02837,PF02065,GH36,GH43,PF07859,CE10,GH32,PF00135,PF13802,GH106
648276651	Escherichia coli MS 116-1		Proteobacteria	3832	SAPROPHYTE	80	72	PF01055,GH5,GH31,PF02836,PF01915,PF00933,PF00703,GH2,PF14310,GH3,PF02837,GH36,GH43,PF07859,CE10,GH32,PF02449,GH42,PF13802,GH106
648276652	Escherichia coli MS 119-7		Proteobacteria	3966	SAPROPHYTE	80	72	PF01055,GH5,GH31,PF02836,PF01915,PF00933,PF00703,GH2,PF14310,GH3,PF02837,PF02065,GH36,GH43,PF07859,CE10,GH32,PF00135,PF13802,GH106
648276665	Escherichia coli MS 78-1		Proteobacteria	3749	SAPROPHYTE	80	72	PF01055,GH5,GH31,PF02836,PF01915,PF00933,PF00703,GH2,PF14310,GH3,PF02837,GH36,GH43,PF07859,CE10,GH32,GH42,PF00135,PF13802,GH106
640753024	Escherichia coli O139:H28 E24377A (ETEC)		Proteobacteria	4055	SAPROPHYTE	80	72	PF01055,GH5,GH31,PF02836,PF01915,PF00933,PF00703,GH2,PF14310,GH3,PF02837,PF02065,GH36,GH43,PF07859,CE10,GH32,PF00135,PF13802,GH106
650377940	Faecalibacterium prausnitzii SL3/3		Firmicutes	1570	SAPROPHYTE	80	72	PF01055,GH5,GH31,PF02836,PF01915,PF00933,PF00703,GH2,PF14310,GH3,PF02837,PF02065,GH36,GH43,PF04616,PF07859,CE10,GH42,PF13802,GH106
648028035	Ignisphaera aggregans AQ1.S1, DSM 17230		Crenarchaeota	1046	-	80	72	PF01055,GH5,GH31,PF02836,PF01915,PF00933,PF00703,GH2,PF14310,GH3,PF02837,PF02065,GH36,PF07859,CE10,PF00150,PF02449,PF13802,GH35,GH106
647533175	Labrenzia alexandrii DFL-11		Proteobacteria	3446	-	80	72	PF01055,GH5,GH31,PF02836,PF00933,GH2,GH3,PF02837,PF02065,GH36,GH43,PF07859,CE10,PF00150,GH32,PF02449,GH42,PF13802,GH35,GH106
639633027	Lactobacillus brevis ATCC 367		Firmicutes	1289	-	80	72	PF01055,GH5,GH31,PF02836,PF01915,PF00933,PF00703,GH2,PF14310,GH3,PF02837,PF02065,GH36,GH43,PF04616,PF07859,CE10,PF00135,PF13802,GH106
639633028	Lactobacillus casei ATCC 334		Firmicutes	1600	-	80	72	PF01055,GH5,GH31,PF02836,PF01915,PF00933,PF00703,GH2,PF14310,GH3,PF02837,PF02065,GH36,GH43,PF07859,CE10,GH32,PF00135,PF13802,GH106
646206276	Lactobacillus coleohominis 101-4-CHN		Firmicutes	944	SAPROPHYTE	80	72	PF01055,GH5,GH31,PF02836,PF01915,PF00703,GH2,PF14310,PF02837,PF02065,GH36,PF07859,CE10,PF00150,GH32,PF02449,GH42,PF13802,GH35,GH106
643886046	Lactobacillus johnsonii ATCC 33200		Firmicutes	1051	-	80	72	PF01055,GH5,GH31,PF02836,PF00703,GH2,PF02837,PF02065,GH36,GH43,PF04616,PF07859,CE10,PF00150,GH32,PF02449,GH42,PF00135,PF13802,GH35
637000140	Lactobacillus johnsonii NCC 533		Firmicutes	1149	-	80	72	PF01055,GH5,GH31,PF02836,PF00703,GH2,PF02837,PF02065,GH36,GH43,PF04616,PF07859,CE10,PF00150,GH32,PF02449,GH42,PF00135,PF13802,GH35
643886047	Lactobacillus ultunensis DSM 16047		Firmicutes	1273	-	80	72	PF01055,GH5,GH31,PF02836,PF00703,GH2,PF02837,PF02065,GH36,GH43,PF04616,PF07859,CE10,PF00150,GH32,PF02449,GH42,PF00135,PF13802,GH35
642555137	Leptospira biflexa Patoc 1 (Paris)		Spirochaetes	2190	-	80	72	PF01055,GH5,GH31,PF02836,PF00933,PF00703,GH2,GH3,PF02837,PF02065,GH36,GH43,PF04616,PF07859,CE10,PF00150,PF02449,GH42,PF00135,GH35
640753033	Marinomonas sp. MWYL1		Proteobacteria	3203	SAPROPHYTE	80	72	PF01055,GH5,GH31,PF02836,PF01915,PF00933,PF00703,GH2,PF14310,GH3,PF02837,PF02065,GH36,GH43,PF07859,CE10,GH32,PF02449,GH42,PF13802
639857018	Oenococcus oeni ATCC BAA-1163		Firmicutes	768	-	80	72	PF01055,GH5,GH31,PF02836,PF01915,PF00933,PF00703,GH2,PF14310,GH3,PF02837,PF02065,GH36,PF07859,CE10,PF02449,GH42,PF00135,PF13802,GH35
646564558	Pantoea ananatis LMG 20103		Proteobacteria	3225	SAPROPHYTE	80	72	PF01055,GH5,GH31,PF02836,PF01915,PF00933,PF00703,GH2,PF14310,GH3,PF02837,GH36,GH43,PF04616,PF07859,CE10,PF00150,GH32,PF00135,PF13802
643886054	Pectobacterium carotovorum carotovorum WPP14		Proteobacteria	3220	SAPROPHYTE	80	72	PF01055,GH5,GH31,PF01915,PF00933,PF14310,GH3,PF02065,GH36,GH43,PF04616,PF07859,CE10,PF00150,GH32,PF02449,GH42,PF00135,PF13802,GH35
644736401	Rhizobium leguminosarum bv. trifolii WSM1325		Proteobacteria	4294	SAPROPHYTE	80	72	GH5,PF02836,PF01915,PF00933,PF00703,GH2,PF14310,GH3,PF02837,GH43,PF04616,PF07859,CE10,PF00150,GH32,PF02449,GH42,PF00135,GH35,GH106
639633055	Rhizobium leguminosarum bv. viciae 3841		Proteobacteria	4474	SAPROPHYTE	80	72	GH5,PF02836,PF01915,PF00933,PF00703,GH2,PF14310,GH3,PF02837,GH43,PF04616,PF07859,CE10,PF00150,GH32,PF02449,GH42,PF00135,GH35,GH106
643348504	Rhizobium rhizogenes K84		Proteobacteria	4071	SAPROPHYTE	80	72	GH5,PF02836,PF01915,PF00933,PF00703,GH2,PF14310,GH3,PF02837,PF02065,GH36,GH43,PF04616,PF07859,CE10,PF00150,PF02449,GH42,PF00135,GH35
647000311	Serratia odorifera 4Rx13		Proteobacteria	3597	SAPROPHYTE	80	72	PF01055,GH5,GH31,PF02836,PF01915,PF00933,PF00703,GH2,PF14310,GH3,PF02837,GH43,PF04616,PF07859,CE10,PF00150,GH32,PF02449,GH42,PF13802
649633096	Stigmatella aurantiaca DW4/3-1		Proteobacteria	4937	SAPROPHYTE	80	72	PF01055,GH5,GH31,PF02836,PF01915,PF00933,PF00703,GH2,PF14310,GH3,PF02837,GH43,PF04616,PF07859,CE10,PF00150,GH32,PF00135,PF13802,GH106
639857000	Stigmatella aurantiaca DW4/3-1		Proteobacteria	4731	SAPROPHYTE	80	72	PF01055,GH5,GH31,PF02836,PF01915,PF00933,PF00703,GH2,PF14310,GH3,PF02837,GH43,PF04616,PF07859,CE10,PF00150,GH32,PF00135,PF13802,GH106
645058827	Streptomyces roseosporus NRRL 11379		Actinobacteria	4022	SAPROPHYTE	80	72	PF01055,GH5,GH31,PF02836,PF01915,PF00933,GH2,PF14310,GH3,GH43,PF04616,PF07859,CE10,PF00150,GH32,PF02449,GH42,PF00135,PF13802,GH35
645058822	Streptomyces roseosporus NRRL 15998		Actinobacteria	3934	SAPROPHYTE	80	72	PF01055,GH5,GH31,PF02836,PF01915,PF00933,GH2,PF14310,GH3,GH43,PF04616,PF07859,CE10,PF00150,GH32,PF02449,GH42,PF00135,PF13802,GH35
645058853	Streptomyces sp. C		Actinobacteria	4095	SAPROPHYTE	80	72	PF01055,GH5,GH31,PF01915,PF00933,PF00703,GH2,PF14310,GH3,PF02837,PF02065,GH36,GH43,PF04616,PF07859,CE10,PF00150,GH32,GH42,PF00135
646564579	Thermoanaerobacter italicus Ab9, DSM 9252		Firmicutes	1878	SAPROPHYTE	80	72	PF01055,GH5,GH31,PF02836,PF01915,PF00933,PF00703,GH2,PF14310,GH3,PF02837,PF02065,GH36,GH43,PF04616,CE10,PF00150,GH32,PF13802,GH106
640963038	Vibrio shilonii AK1		Proteobacteria	3844	SAPROPHYTE	80	72	PF01055,GH5,GH31,PF02836,PF01915,PF00933,PF00703,GH2,PF14310,GH3,PF02837,PF02065,GH36,PF07859,CE10,PF00150,GH32,PF00135,PF13802,GH106
642555170	Xanthomonas oryzae pv. oryzae PXO99A		Proteobacteria	3035	SAPROPHYTE	80	72	PF01055,GH5,GH31,PF01915,PF00933,PF00703,GH2,PF14310,GH3,PF02837,GH43,PF04616,PF07859,CE10,PF00150,PF02449,GH42,PF00135,GH35,GH106
641228512	Yersinia pestis Angola		Proteobacteria	3044	SAPROPHYTE	80	72	PF01055,GH5,GH31,PF02836,PF01915,PF00933,PF00703,GH2,PF14310,GH3,PF02837,PF02065,GH36,GH43,PF07859,CE10,PF02449,GH42,PF00135,PF13802
641736242	Yersinia pestis bv Antiqua B42003004		Proteobacteria	3086	SAPROPHYTE	80	72	PF01055,GH5,GH31,PF02836,PF01915,PF00933,PF00703,GH2,PF14310,GH3,PF02837,PF02065,GH36,GH43,PF07859,CE10,PF02449,GH42,PF00135,PF13802
641736244	Yersinia pestis bv Antiqua E1979001		Proteobacteria	3066	SAPROPHYTE	80	72	PF01055,GH5,GH31,PF02836,PF01915,PF00933,PF00703,GH2,PF14310,GH3,PF02837,PF02065,GH36,GH43,PF07859,CE10,PF02449,GH42,PF00135,PF13802
641736248	Yersinia pestis bv Antiqua UG05-0454		Proteobacteria	2989	SAPROPHYTE	80	72	PF01055,GH5,GH31,PF02836,PF01915,PF00933,PF00703,GH2,PF14310,GH3,PF02837,PF02065,GH36,GH43,PF07859,CE10,PF02449,GH42,PF00135,PF13802
641736243	Yersinia pestis bv Mediaevalis K1973002		Proteobacteria	2996	SAPROPHYTE	80	72	PF01055,GH5,GH31,PF02836,PF01915,PF00933,PF00703,GH2,PF14310,GH3,PF02837,PF02065,GH36,GH43,PF07859,CE10,PF02449,GH42,PF00135,PF13802
641736228	Yersinia pestis bv Orientalis F1991016		Proteobacteria	3019	SAPROPHYTE	80	72	PF01055,GH5,GH31,PF02836,PF01915,PF00933,PF00703,GH2,PF14310,GH3,PF02837,PF02065,GH36,GH43,PF07859,CE10,PF02449,GH42,PF00135,PF13802
641736247	Yersinia pestis bv Orientalis MG05-1020		Proteobacteria	3142	SAPROPHYTE	80	72	PF01055,GH5,GH31,PF02836,PF01915,PF00933,PF00703,GH2,PF14310,GH3,PF02837,PF02065,GH36,GH43,PF07859,CE10,PF02449,GH42,PF00135,PF13802
640963031	Yersinia pestis CA88-4125		Proteobacteria	2987	SAPROPHYTE	80	72	PF01055,GH5,GH31,PF02836,PF01915,PF00933,PF00703,GH2,PF14310,GH3,PF02837,PF02065,GH36,GH43,PF07859,CE10,PF02449,GH42,PF00135,PF13802
646862351	Yersinia pestis D182038		Proteobacteria	2999	SAPROPHYTE	80	72	PF01055,GH5,GH31,PF02836,PF01915,PF00933,PF00703,GH2,PF14310,GH3,PF02837,PF02065,GH36,GH43,PF07859,CE10,PF02449,GH42,PF00135,PF13802
641736211	Yersinia pestis FV-1		Proteobacteria	2983	SAPROPHYTE	80	72	PF01055,GH5,GH31,PF02836,PF01915,PF00933,PF00703,GH2,PF14310,GH3,PF02837,PF02065,GH36,PF07859,CE10,PF00150,PF02449,GH42,PF00135,PF13802
640427152	Yersinia pestis Pestoides F		Proteobacteria	3234	SAPROPHYTE	80	72	PF01055,GH5,GH31,PF02836,PF01915,PF00933,PF00703,GH2,PF14310,GH3,PF02837,PF02065,GH36,GH43,PF07859,CE10,PF02449,GH42,PF00135,PF13802
646564590	Yersinia pestis Z176003		Proteobacteria	2999	SAPROPHYTE	80	72	PF01055,GH5,GH31,PF02836,PF01915,PF00933,PF00703,GH2,PF14310,GH3,PF02837,PF02065,GH36,GH43,PF07859,CE10,PF02449,GH42,PF00135,PF13802
649989902	Actinomyces sp. oral taxon 171 F0337		Actinobacteria	1420	-	76	72	PF01055,GH5,GH31,PF02836,PF01915,PF00933,GH2,PF14310,GH3,PF02837,PF02065,GH36,GH43,PF07859,CE10,GH32,PF02449,GH42,PF00135
643348505	Agrobacterium vitis S4		Proteobacteria	3725	SAPROPHYTE	76	72	GH5,PF02836,PF01915,PF00933,PF00703,GH2,PF14310,GH3,PF02837,PF02065,GH36,GH43,PF04616,PF07859,CE10,PF00150,PF02449,GH42,GH106
650377904	Alistipes shahii WAL 8301		Bacteroidetes	1592	SAPROPHYTE	76	72	GH5,GH31,PF02836,PF01915,PF00933,PF00703,GH2,PF14310,GH3,PF02837,PF02065,GH36,GH43,PF04616,PF07859,CE10,PF00150,PF00135,GH106
650377905	Arthrobacter phenanthrenivorans Sphe3		Actinobacteria	2694	SAPROPHYTE	76	72	GH5,PF02836,PF01915,PF00933,GH2,PF14310,GH3,PF02837,PF02065,GH36,GH43,PF04616,PF07859,CE10,PF00150,GH32,PF02449,GH42,PF00135
639633006	Arthrobacter sp. FB24		Actinobacteria	2860	SAPROPHYTE	76	72	GH5,GH31,PF02836,PF01915,PF00933,GH2,PF14310,GH3,PF02837,PF02065,GH36,GH43,PF04616,PF07859,CE10,GH32,PF02449,GH42,PF00135
641736196	Bacteroides stercoris ATCC 43183		Bacteroidetes	2309	SAPROPHYTE	76	72	PF01055,GH5,GH31,PF02836,PF01915,PF00933,PF00703,GH2,PF14310,GH3,PF02837,PF02065,GH36,GH43,PF04616,PF07859,CE10,GH32,GH106
641380440	Carnobacterium sp. AT7		Firmicutes	1540	-	76	72	GH5,PF02836,PF01915,PF00933,PF00703,GH2,PF14310,GH3,PF02837,PF02065,GH36,GH43,PF04616,PF07859,CE10,PF00150,GH32,PF02449,GH35
643886112	Clostridium asparagiforme DSM 15981		Firmicutes	3341	SAPROPHYTE	76	72	GH5,PF02836,PF01915,PF00933,PF00703,GH2,GH3,PF02837,PF02065,GH36,GH43,PF07859,CE10,GH32,PF02449,GH42,PF00135,GH35,GH106
641380428	Clostridium bolteae ATCC BAA-613		Firmicutes	3511	SAPROPHYTE	76	72	PF01055,GH5,GH31,PF02836,PF01915,PF00933,PF00703,GH2,GH3,PF02837,PF02065,GH36,GH43,PF04616,PF07859,CE10,GH32,PF13802,GH106
649989924	Coprobacillus sp. 29_1		Firmicutes	2133	SAPROPHYTE	76	72	GH5,PF02836,PF01915,PF00933,PF00703,GH2,PF14310,GH3,PF02837,PF02065,GH43,PF07859,CE10,PF00150,GH32,PF02449,PF00135,GH35,GH106
646206251	Coprobacillus sp. D7		Firmicutes	1955	SAPROPHYTE	76	72	GH5,PF02836,PF01915,PF00933,PF00703,GH2,PF14310,GH3,PF02837,PF02065,GH36,GH43,CE10,PF00150,GH32,PF02449,GH42,GH35,GH106
644736354	Dickeya dadantii Ech703		Proteobacteria	3124	SAPROPHYTE	76	72	PF01055,GH5,GH31,PF02836,PF01915,PF00933,PF00703,GH2,PF14310,GH3,PF02837,PF02065,GH36,PF07859,CE10,PF00150,GH32,PF00135,PF13802
642979368	Enterobacter cancerogenus ATCC 35316		Proteobacteria	3408	SAPROPHYTE	76	72	PF01055,GH5,GH31,PF02836,PF01915,PF00933,PF00703,GH2,PF14310,GH3,PF02837,GH36,GH43,PF04616,PF07859,CE10,PF00150,PF00135,PF13802
649633041	Enterobacter cloacae SCF1		Proteobacteria	3586	-	76	72	PF01055,GH5,GH31,PF02836,PF01915,PF00933,PF00703,GH2,PF14310,GH3,PF02837,GH36,PF07859,CE10,PF02449,PF00135,PF13802,GH35,GH106
649989931	Enterobacteriaceae bacterium 9_2_54FAA		Proteobacteria	3377	SAPROPHYTE	76	72	PF01055,GH5,GH31,PF02836,PF01915,PF00933,PF00703,GH2,PF14310,GH3,PF02837,GH36,GH43,PF04616,PF07859,CE10,GH32,PF00135,PF13802
647533130	Enterococcus faecalis AR01/DG		Firmicutes	1744	-	76	72	PF01055,GH5,GH31,PF02836,PF01915,PF00933,PF00703,GH2,PF14310,GH3,PF02837,PF07859,CE10,GH32,PF02449,GH42,PF00135,PF13802,GH35
649989932	Enterococcus faecalis DAPTO 512		Firmicutes	1946	-	76	72	PF01055,GH5,GH31,PF02836,PF01915,PF00933,PF00703,GH2,PF14310,GH3,PF02837,PF07859,CE10,GH32,PF02449,GH42,PF00135,PF13802,GH35
649989933	Enterococcus faecalis DAPTO 516		Firmicutes	1953	-	76	72	PF01055,GH5,GH31,PF02836,PF01915,PF00933,PF00703,GH2,PF14310,GH3,PF02837,PF07859,CE10,GH32,PF02449,GH42,PF00135,PF13802,GH35
647533136	Enterococcus faecalis Fly1		Firmicutes	1703	-	76	72	PF01055,GH5,GH31,PF02836,PF01915,PF00933,PF00703,GH2,PF14310,GH3,PF02837,PF07859,CE10,GH32,PF02449,GH42,PF00135,PF13802,GH35
643886073	Enterococcus faecalis HH22		Firmicutes	1922	-	76	72	PF01055,GH5,GH31,PF02836,PF01915,PF00933,PF00703,GH2,PF14310,GH3,PF02837,PF07859,CE10,GH32,PF02449,GH42,PF00135,PF13802,GH35
647533139	Enterococcus faecalis Merz96		Firmicutes	1909	-	76	72	PF01055,GH5,GH31,PF02836,PF01915,PF00933,PF00703,GH2,PF14310,GH3,PF02837,PF07859,CE10,GH32,PF02449,GH42,PF00135,PF13802,GH35
647000239	Enterococcus faecalis R712		Firmicutes	1940	-	76	72	PF01055,GH5,GH31,PF02836,PF01915,PF00933,PF00703,GH2,PF14310,GH3,PF02837,PF07859,CE10,GH32,PF02449,GH42,PF00135,PF13802,GH35
647000240	Enterococcus faecalis S613		Firmicutes	1947	-	76	72	PF01055,GH5,GH31,PF02836,PF01915,PF00933,PF00703,GH2,PF14310,GH3,PF02837,PF07859,CE10,GH32,PF02449,GH42,PF00135,PF13802,GH35
647533140	Enterococcus faecalis T1		Firmicutes	1792	-	76	72	PF01055,GH5,GH31,PF02836,PF01915,PF00933,PF00703,GH2,PF14310,GH3,PF02837,PF07859,CE10,GH32,PF02449,GH42,PF00135,PF13802,GH35
647533141	Enterococcus faecalis T11 (Okinawa-C1)		Firmicutes	1674	-	76	72	PF01055,GH5,GH31,PF02836,PF01915,PF00933,PF00703,GH2,PF14310,GH3,PF02837,PF07859,CE10,GH32,PF02449,GH42,PF00135,PF13802,GH35
647533143	Enterococcus faecalis T3, Sapporo-109		Firmicutes	1729	-	76	72	PF01055,GH5,GH31,PF02836,PF01915,PF00933,PF00703,GH2,PF14310,GH3,PF02837,PF07859,CE10,GH32,PF02449,GH42,PF00135,PF13802,GH35
649989934	Enterococcus faecalis TX0102		Firmicutes	1792	-	76	72	PF01055,GH5,GH31,PF02836,PF01915,PF00933,PF00703,GH2,PF14310,GH3,PF02837,PF07859,CE10,GH32,PF02449,GH42,PF00135,PF13802,GH35
643886065	Enterococcus faecalis TX0104		Firmicutes	1963	-	76	72	PF01055,GH5,GH31,PF02836,PF01915,PF00933,PF00703,GH2,PF14310,GH3,PF02837,PF07859,CE10,GH32,PF02449,GH42,PF00135,PF13802,GH35
649989935	Enterococcus faecalis TX0470		Firmicutes	1802	-	76	72	PF01055,GH5,GH31,PF02836,PF01915,PF00933,PF00703,GH2,PF14310,GH3,PF02837,PF07859,CE10,GH32,PF02449,GH42,PF00135,PF13802,GH35
648276642	Enterococcus faecalis TX4248		Firmicutes	2014	-	76	72	PF01055,GH5,GH31,PF02836,PF01915,PF00933,PF00703,GH2,PF14310,GH3,PF02837,PF07859,CE10,GH32,PF02449,GH42,PF00135,PF13802,GH35
637000101	Enterococcus faecalis V583		Firmicutes	1994	-	76	72	PF01055,GH5,GH31,PF02836,PF01915,PF00933,PF00703,GH2,PF14310,GH3,PF02837,PF07859,CE10,GH32,PF02449,GH42,PF00135,PF13802,GH35
647533150	Enterococcus faecium 1,231,501		Firmicutes	1700	SAPROPHYTE	76	72	GH5,GH31,PF02836,PF01915,PF00933,PF00703,GH2,PF14310,GH3,PF02837,PF02065,GH36,GH43,PF04616,PF07859,CE10,GH42,PF00135,GH35
647000245	Enterococcus faecium E1636		Firmicutes	1747	SAPROPHYTE	76	72	PF01055,GH5,GH31,PF02836,PF00703,GH2,PF02837,PF02065,GH36,GH43,PF04616,PF07859,CE10,PF00150,GH32,PF02449,GH42,PF00135,GH35
649633042	Erwinia billingiae Eb661		Proteobacteria	3628	SAPROPHYTE	76	72	PF01055,GH5,GH31,PF02836,PF01915,PF00933,PF00703,GH2,PF14310,GH3,PF02837,GH36,PF07859,CE10,PF02449,GH42,PF00135,PF13802,GH35
643348544	Escherichia coli 55989		Proteobacteria	4031	SAPROPHYTE	76	72	PF01055,GH5,GH31,PF02836,PF01915,PF00933,PF00703,GH2,PF14310,GH3,PF02837,GH36,GH43,PF07859,CE10,GH32,PF00135,PF13802,GH106
647533158	Escherichia coli B088		Proteobacteria	3826	SAPROPHYTE	76	72	PF01055,GH5,GH31,PF02836,PF01915,PF00933,PF00703,GH2,PF14310,GH3,PF02837,GH36,GH43,PF07859,CE10,GH32,PF00135,PF13802,GH106
647533160	Escherichia coli B354		Proteobacteria	3603	SAPROPHYTE	76	72	PF01055,GH5,GH31,PF02836,PF01915,PF00933,PF00703,GH2,PF14310,GH3,PF02837,GH36,GH43,PF07859,CE10,GH32,PF00135,PF13802,GH106
638341087	Escherichia coli E22 (EPEC)		Proteobacteria	4200	-	76	72	PF01055,GH5,GH31,PF02836,PF01915,PF00933,PF00703,GH2,PF14310,GH3,PF02837,GH36,GH43,PF07859,CE10,GH32,PF00135,PF13802,GH106
648276643	Escherichia coli H299		Proteobacteria	4203	SAPROPHYTE	76	72	PF01055,GH5,GH31,PF02836,PF01915,PF00933,PF00703,GH2,PF14310,GH3,PF02837,GH36,GH43,PF07859,CE10,GH32,PF00135,PF13802,GH106
648276644	Escherichia coli H591		Proteobacteria	3977	SAPROPHYTE	76	72	PF01055,GH5,GH31,PF02836,PF01915,PF00933,PF00703,GH2,PF14310,GH3,PF02837,GH36,GH43,PF07859,CE10,GH32,PF00135,PF13802,GH106
643348546	Escherichia coli IAI1		Proteobacteria	3639	SAPROPHYTE	76	72	PF01055,GH5,GH31,PF02836,PF01915,PF00933,PF00703,GH2,PF14310,GH3,PF02837,GH36,GH43,PF07859,CE10,GH32,PF00135,PF13802,GH106
649989948	Escherichia coli MS 145-7		Proteobacteria	4058	SAPROPHYTE	76	72	PF01055,GH5,GH31,PF02836,PF01915,PF00933,PF00703,GH2,PF14310,GH3,PF02837,GH36,GH43,PF07859,CE10,GH32,PF00135,PF13802,GH106
648276655	Escherichia coli MS 175-1		Proteobacteria	3709	SAPROPHYTE	76	72	PF01055,GH5,GH31,PF02836,PF01915,PF00933,PF00703,GH2,PF14310,GH3,PF02837,PF02065,GH36,GH43,PF07859,CE10,GH32,PF13802,GH106
648276656	Escherichia coli MS 182-1		Proteobacteria	3906	SAPROPHYTE	76	72	PF01055,GH5,GH31,PF02836,PF01915,PF00933,PF00703,GH2,PF14310,GH3,PF02837,GH36,GH43,PF07859,CE10,GH32,PF00135,PF13802,GH106
648276661	Escherichia coli MS 200-1		Proteobacteria	3889	SAPROPHYTE	76	72	PF01055,GH5,GH31,PF02836,PF01915,PF00933,PF00703,GH2,PF14310,GH3,PF02837,GH36,GH43,PF07859,CE10,GH32,PF00135,PF13802,GH106
646311923	Escherichia coli O103:H2 str. 12009		Proteobacteria	4393	SAPROPHYTE	76	72	PF01055,GH5,GH31,PF02836,PF01915,PF00933,PF00703,GH2,PF14310,GH3,PF02837,GH36,GH43,PF07859,CE10,GH32,PF00135,PF13802,GH106
646311924	Escherichia coli O111:H- str. 11128		Proteobacteria	4475	SAPROPHYTE	76	72	PF01055,GH5,GH31,PF02836,PF01915,PF00933,PF00703,GH2,PF14310,GH3,PF02837,GH36,GH43,PF07859,CE10,GH32,PF00135,PF13802,GH106
638341086	Escherichia coli O111:H9 E110019 (EPEC)		Proteobacteria	4117	-	76	72	PF01055,GH5,GH31,PF02836,PF01915,PF00933,PF00703,GH2,PF14310,GH3,PF02837,GH36,GH43,PF07859,CE10,GH32,PF00135,PF13802,GH106
638341084	Escherichia coli O111:NM B171 (EPEC2)		Proteobacteria	4064	SAPROPHYTE	76	72	PF01055,GH5,GH31,PF02836,PF01915,PF00933,PF00703,GH2,PF14310,GH3,PF02837,GH36,GH43,PF07859,CE10,GH32,PF00135,PF13802,GH106
643348548	Escherichia coli O127:H6 E2348/69 (EPEC)		Proteobacteria	3911	SAPROPHYTE	76	72	PF01055,GH5,GH31,PF02836,PF01915,PF00933,PF00703,GH2,PF14310,GH3,PF02837,GH36,GH43,PF07859,CE10,GH32,PF00135,PF13802,GH106
638341089	Escherichia coli O139:H28 F11 (ETEC)		Proteobacteria	3798	-	76	72	PF01055,GH5,GH31,PF02836,PF01915,PF00933,PF00703,GH2,PF14310,GH3,PF02837,GH36,GH43,PF07859,CE10,GH32,PF00135,PF13802,GH106
638341085	Escherichia coli O148:H28 B7A (CS6:LT+:ST+)(ETEC)		Proteobacteria	3978	-	76	72	PF01055,GH5,GH31,PF02836,PF01915,PF00933,PF00703,GH2,PF14310,GH3,PF02837,GH36,GH43,PF07859,CE10,GH32,PF00135,PF13802,GH106
642791630	Escherichia coli O157:H7 EC4024		Proteobacteria	4791	SAPROPHYTE	76	72	PF01055,GH5,GH31,PF02836,PF01915,PF00933,PF00703,GH2,PF14310,GH3,PF02837,GH36,GH43,PF04616,PF07859,CE10,GH32,PF13802,GH106
648028025	Escherichia coli O26:H11 11368		Proteobacteria	4672	SAPROPHYTE	76	72	PF01055,GH5,GH31,PF02836,PF01915,PF00933,PF00703,GH2,PF14310,GH3,PF02837,GH36,GH43,PF07859,CE10,GH32,PF00135,PF13802,GH106
637000104	Escherichia coli O6:K15:H31 536 (UPEC)		Proteobacteria	3810	SAPROPHYTE	76	72	PF01055,GH5,GH31,PF02836,PF01915,PF00933,PF00703,GH2,PF14310,GH3,PF02837,GH36,GH43,PF07859,CE10,GH32,PF00135,PF13802,GH106
643348551	Escherichia coli SE11		Proteobacteria	4078	SAPROPHYTE	76	72	PF01055,GH5,GH31,PF02836,PF01915,PF00933,PF00703,GH2,PF14310,GH3,PF02837,GH36,GH43,PF07859,CE10,GH32,PF00135,PF13802,GH106
641522624	Escherichia coli SECEC SMS-3-5		Proteobacteria	3961	SAPROPHYTE	76	72	PF01055,GH5,GH31,PF02836,PF01915,PF00933,PF00703,GH2,PF14310,GH3,PF02837,PF02065,GH36,GH43,PF07859,CE10,GH32,PF13802,GH106
648276670	Escherichia coli TA271		Proteobacteria	3974	SAPROPHYTE	76	72	PF01055,GH5,GH31,PF02836,PF01915,PF00933,PF00703,GH2,PF14310,GH3,PF02837,GH36,GH43,PF07859,CE10,GH32,PF00135,PF13802,GH106
648276671	Escherichia coli TA280		Proteobacteria	4091	SAPROPHYTE	76	72	PF01055,GH5,GH31,PF02836,PF01915,PF00933,PF00703,GH2,PF14310,GH3,PF02837,GH36,GH43,PF07859,CE10,GH32,PF00135,PF13802,GH106
648276672	Escherichia coli W		Proteobacteria	3934	SAPROPHYTE	76	72	PF01055,GH5,GH31,PF02836,PF01915,PF00933,PF00703,GH2,PF14310,GH3,PF02837,GH36,GH43,PF07859,CE10,GH32,PF00135,PF13802,GH106
650377934	Escherichia coli W, ATCC 9739		Proteobacteria	3903	SAPROPHYTE	76	72	PF01055,GH5,GH31,PF02836,PF01915,PF00933,PF00703,GH2,PF14310,GH3,PF02837,GH36,GH43,PF07859,CE10,GH32,PF00135,PF13802,GH106
641380420	Faecalibacterium prausnitzii M21/2		Firmicutes	1774	SAPROPHYTE	76	72	PF01055,GH5,GH31,PF02836,PF01915,PF00933,PF00703,GH2,PF14310,GH3,PF02837,PF02065,GH36,GH43,PF04616,PF07859,CE10,GH42,GH106
639633025	Gramella forsetii KT0803		Bacteroidetes	2394	SAPROPHYTE	76	72	PF01055,GH5,GH31,PF02836,PF01915,PF00933,PF00703,GH2,PF14310,GH3,PF02837,GH43,PF04616,PF07859,CE10,GH32,PF00135,PF13802,GH106
643886103	Holdemania filiformis VPI J1-31B-1, DSM 12042		Firmicutes	2066	-	76	72	GH5,PF02836,PF01915,PF00933,PF00703,GH2,GH3,PF02837,GH43,PF04616,PF07859,CE10,PF00150,GH32,PF02449,GH42,PF00135,GH35,GH106
643886014	Lactobacillus acidophilus ATCC 4796		Firmicutes	1164	-	76	72	PF01055,GH5,GH31,PF02836,PF00703,GH2,PF02837,PF02065,GH36,GH43,PF04616,PF07859,CE10,GH32,PF02449,GH42,PF00135,PF13802,GH35
637000138	Lactobacillus acidophilus NCFM		Firmicutes	1148	-	76	72	PF01055,GH5,GH31,PF02836,PF00703,GH2,PF02837,PF02065,GH36,GH43,PF04616,PF07859,CE10,GH32,PF02449,GH42,PF00135,PF13802,GH35
646206277	Lactobacillus crispatus MV-1A-US		Firmicutes	1274	-	76	72	PF01055,GH5,GH31,PF02836,PF00703,GH2,PF02837,PF02065,GH36,GH43,PF04616,PF07859,CE10,GH32,PF02449,GH42,PF00135,PF13802,GH35
647533177	Lactobacillus crispatus MV-3A-US		Firmicutes	1369	-	76	72	PF01055,GH5,GH31,PF02836,PF00703,GH2,PF02837,PF02065,GH36,GH43,PF04616,PF07859,CE10,GH32,PF02449,GH42,PF00135,PF13802,GH35
648276681	Lactobacillus delbrueckii bulgaricus PB2003/044-T3-4		Firmicutes	1098	-	76	72	PF01055,GH5,GH31,PF02836,PF00933,PF00703,GH2,GH3,PF02837,PF02065,GH36,GH43,PF04616,PF07859,CE10,PF00150,GH32,PF00135,PF13802
643886045	Lactobacillus ruminis E 194e, ATCC 25644		Firmicutes	1166	-	76	72	PF01055,GH5,PF02836,PF00933,PF00703,GH2,GH3,PF02837,PF02065,GH36,GH43,PF04616,PF07859,CE10,GH32,PF02449,GH42,PF00135,GH35
649633063	Leadbetterella byssophila 4M15, DSM 17132		Bacteroidetes	2431	SAPROPHYTE	76	72	PF01055,GH5,GH31,PF02836,PF01915,PF00933,PF00703,GH2,PF14310,GH3,PF02837,GH43,PF04616,PF07859,CE10,PF00150,GH32,PF00135,GH106
641228500	Petrotoga mobilis SJ95		Thermotogae	1313	SAPROPHYTE	76	72	PF01055,GH5,GH31,PF01915,PF00933,PF00703,GH2,PF14310,GH3,PF02837,PF02065,GH36,PF07859,CE10,PF02449,GH42,PF00135,PF13802,GH35
648028051	Prevotella melaninogenica ATCC 25845		Bacteroidetes	1476	-	76	72	PF01055,GH5,GH31,PF02836,PF01915,PF00933,PF00703,GH2,PF14310,GH3,PF02837,PF02065,GH36,PF07859,CE10,PF00150,GH32,PF13802,GH106
645951836	Prevotella veroralis F0319		Bacteroidetes	1447	-	76	72	GH5,PF02836,PF01915,PF00933,PF00703,GH2,PF14310,GH3,PF02837,PF02065,GH36,PF07859,CE10,PF00150,GH32,PF02449,GH42,GH35,GH106
647000296	Propionibacterium acnes J139		Actinobacteria	1303	-	76	72	PF01055,GH5,GH31,PF02836,PF01915,PF00933,PF00703,GH2,PF14310,GH3,PF02837,PF07859,CE10,PF00150,GH42,PF00135,PF13802,GH35,GH106
647000297	Propionibacterium acnes J165		Actinobacteria	1297	-	76	72	PF01055,GH5,GH31,PF02836,PF01915,PF00933,PF00703,GH2,PF14310,GH3,PF02837,PF07859,CE10,PF00150,GH42,PF00135,PF13802,GH35,GH106
647000298	Propionibacterium acnes SK187		Actinobacteria	1305	-	76	72	PF01055,GH5,GH31,PF02836,PF01915,PF00933,PF00703,GH2,PF14310,GH3,PF02837,PF07859,CE10,PF00150,GH42,PF00135,PF13802,GH35,GH106
643348569	Rhizobium leguminosarum bv. trifolii WSM2304		Proteobacteria	4053	SAPROPHYTE	76	72	GH5,PF02836,PF01915,PF00933,PF00703,GH2,PF14310,GH3,PF02837,GH43,PF04616,PF07859,CE10,PF00150,GH32,PF02449,GH42,PF00135,GH35
650377969	Ruminococcus sp. 18P13		Firmicutes	1331	SAPROPHYTE	76	72	PF01055,GH5,GH31,PF01915,PF00933,GH2,PF14310,GH3,PF02837,PF02065,GH36,GH43,PF04616,PF07859,CE10,PF00150,PF02449,GH42,PF13802
650377970	Ruminococcus torques L2-14		Firmicutes	1726	-	76	72	PF01055,GH5,GH31,PF02836,PF01915,PF00933,PF00703,GH2,PF14310,GH3,PF02837,PF02065,GH36,GH43,PF07859,CE10,GH32,PF00135,PF13802
641228505	Salmonella enterica arizonae sv 62:z4,z23 RSK2980		Proteobacteria	3494	SAPROPHYTE	76	72	PF01055,GH5,GH31,PF02836,PF01915,PF00933,PF00703,GH2,PF14310,GH3,PF02837,GH36,GH43,PF04616,PF07859,CE10,PF00150,PF00135,PF13802
641736102	Salmonella enterica enterica sv Javiana GA_MM04042433		Proteobacteria	3459	SAPROPHYTE	76	72	PF01055,GH5,GH31,PF02836,PF01915,PF00933,PF00703,GH2,PF14310,GH3,PF02837,GH36,GH43,PF04616,PF07859,CE10,PF00150,PF00135,PF13802
641736100	Salmonella enterica enterica sv Schwarzengrund SL480		Proteobacteria	3706	SAPROPHYTE	76	72	PF01055,GH5,GH31,PF02836,PF01915,PF00933,PF00703,GH2,PF14310,GH3,PF02837,GH36,GH43,PF04616,PF07859,CE10,PF00150,PF00135,PF13802
640753048	Serratia proteamaculans 568		Proteobacteria	3979	SAPROPHYTE	76	72	PF01055,GH5,GH31,PF02836,PF01915,PF00933,PF00703,GH2,PF14310,GH3,PF02837,GH43,PF04616,PF07859,CE10,PF00150,GH32,PF00135,PF13802
645058835	Shigella sp. D9		Proteobacteria	3729	SAPROPHYTE	76	72	PF01055,GH5,GH31,PF02836,PF01915,PF00933,PF00703,GH2,PF14310,GH3,PF02837,GH36,GH43,PF07859,CE10,GH32,PF00135,PF13802,GH106
650377973	Spirochaeta sp. Buddy		Spirochaetes	1843	SAPROPHYTE	76	72	PF01055,GH5,GH31,PF02836,PF01915,PF00933,PF00703,GH2,PF14310,GH3,PF02837,PF02065,GH36,GH43,PF04616,PF07859,CE10,PF13802,GH106
648276732	Streptococcus bovis ATCC 700338		Firmicutes	1270	SAPROPHYTE	76	72	PF01055,GH5,PF02836,PF00933,PF00703,GH2,GH3,PF02837,PF02065,GH36,GH43,PF07859,CE10,PF00150,GH32,PF02449,GH42,PF00135,GH35
640427146	Streptococcus suis 05ZYH33		Firmicutes	1284	-	76	72	PF01055,GH5,GH31,PF02836,PF01915,PF00933,PF00703,GH2,PF14310,GH3,PF02837,PF02065,GH36,GH43,PF07859,CE10,GH32,PF02449,GH35
640427147	Streptococcus suis 98HAH33		Firmicutes	1295	-	76	72	PF01055,GH5,GH31,PF02836,PF01915,PF00933,PF00703,GH2,PF14310,GH3,PF02837,PF02065,GH36,GH43,PF07859,CE10,GH32,PF02449,GH35
644736407	Streptococcus suis BM407		Firmicutes	1275	-	76	72	PF01055,GH5,GH31,PF02836,PF01915,PF00933,PF00703,GH2,PF14310,GH3,PF02837,PF02065,GH36,GH43,PF07859,CE10,GH32,PF02449,GH35
646862345	Streptococcus suis GZ1		Firmicutes	1252	-	76	72	PF01055,GH5,GH31,PF02836,PF01915,PF00933,PF00703,GH2,PF14310,GH3,PF02837,PF02065,GH36,GH43,PF07859,CE10,GH32,PF02449,GH35
650377979	Streptococcus suis JS14		Firmicutes	1285	-	76	72	PF01055,GH5,GH31,PF02836,PF01915,PF00933,PF00703,GH2,PF14310,GH3,PF02837,PF02065,GH36,GH43,PF07859,CE10,GH32,PF02449,GH35
644736408	Streptococcus suis P1/7		Firmicutes	1171	-	76	72	PF01055,GH5,GH31,PF02836,PF01915,PF00933,PF00703,GH2,PF14310,GH3,PF02837,PF02065,GH36,GH43,PF07859,CE10,GH32,PF02449,GH35
644736409	Streptococcus suis SC84		Firmicutes	1221	-	76	72	PF01055,GH5,GH31,PF02836,PF01915,PF00933,PF00703,GH2,PF14310,GH3,PF02837,PF02065,GH36,GH43,PF07859,CE10,GH32,PF02449,GH35
648028059	Thermoanaerobacter sp. X513		Firmicutes	1878	-	76	72	PF01055,GH5,GH31,PF02836,PF01915,PF00933,PF00703,GH2,GH3,PF02837,PF02065,GH36,GH43,PF07859,CE10,PF00150,GH32,PF13802,GH106
641522656	Thermoanaerobacter sp. X514		Firmicutes	1876	-	76	72	PF01055,GH5,GH31,PF02836,PF01915,PF00933,PF00703,GH2,GH3,PF02837,PF02065,GH36,GH43,PF07859,CE10,PF00150,GH32,PF13802,GH106
645058760	Thermoanaerobacter sp. X561		Firmicutes	1818	-	76	72	PF01055,GH5,GH31,PF02836,PF01915,PF00933,PF00703,GH2,GH3,PF02837,PF02065,GH36,GH43,PF07859,CE10,PF00150,GH32,PF13802,GH106
641736188	Xanthomonas oryzae pv oryzicola BLS256		Proteobacteria	2923	SAPROPHYTE	76	72	GH5,PF02836,PF01915,PF00933,PF00703,GH2,PF14310,GH3,PF02837,GH43,PF04616,PF07859,CE10,PF00150,PF02449,GH42,PF00135,GH35,GH106
647000349	Yersinia pestis KIM D27		Proteobacteria	3224	SAPROPHYTE	76	72	PF01055,GH5,GH31,PF02836,PF01915,PF00933,PF00703,GH2,PF14310,GH3,PF02837,PF02065,GH36,PF07859,CE10,PF02449,GH42,PF00135,PF13802
646564508	Bacillus megaterium QM B1551		Firmicutes	3727	SAPROPHYTE	72	72	PF01055,GH5,GH31,PF02836,PF00703,GH2,PF02837,PF02065,GH36,GH43,PF07859,CE10,GH32,PF02449,GH42,PF00135,PF13802,GH35
649633016	Bifidobacterium bifidum S17		Actinobacteria	1016	-	72	72	GH5,PF02836,PF00933,PF00703,GH2,GH3,PF02837,PF02065,GH36,GH43,PF04616,PF07859,CE10,PF00150,GH32,PF02449,GH42,GH35
642979355	Burkholderia sp. H160		Proteobacteria	4551	SAPROPHYTE	72	72	PF01055,GH5,GH31,PF01915,PF00933,GH2,PF14310,GH3,GH36,GH43,PF04616,PF07859,CE10,PF02449,GH42,PF00135,PF13802,GH35
649989920	Capnocytophaga ochracea F0287		Bacteroidetes	1484	-	72	72	PF01055,GH5,GH31,PF02836,PF01915,PF00933,PF00703,GH2,PF14310,GH3,PF02837,PF02065,GH36,CE10,PF00150,GH32,GH42,GH106
646311913	Citrobacter rodentium ICC168		Proteobacteria	3904	SAPROPHYTE	72	72	PF01055,GH5,GH31,PF02836,PF01915,PF00933,PF00703,GH2,PF14310,GH3,PF02837,GH36,GH43,PF04616,PF07859,CE10,PF00135,PF13802
642979369	Clostridium nexile DSM 1787		Firmicutes	2259	SAPROPHYTE	72	72	GH5,PF02836,PF00703,GH2,PF02837,PF02065,GH36,GH43,PF04616,PF07859,CE10,PF00150,GH32,PF02449,GH42,PF00135,GH35,GH106
642555126	Clostridium perfringens SM101		Firmicutes	1847	-	72	72	PF01055,GH5,GH31,PF02836,PF00703,GH2,PF02837,PF02065,GH36,PF07859,CE10,PF00150,GH32,PF02449,GH42,PF00135,PF13802,GH35
641736146	Clostridium perfringens type B - ATCC 3626		Firmicutes	2247	-	72	72	PF01055,GH5,GH31,PF02836,PF00703,GH2,PF02837,PF02065,GH36,PF07859,CE10,PF00150,GH32,PF02449,GH42,PF00135,PF13802,GH35
641736198	Clostridium ramosum VPI 0427, DSM 1402		Firmicutes	1878	SAPROPHYTE	72	72	GH5,PF02836,PF01915,PF00933,PF00703,GH2,PF14310,GH3,PF02837,PF02065,GH36,GH43,CE10,PF00150,GH32,PF02449,GH35,GH106
648028018	Clostridium saccharolyticum WM1, DSM 2544		Firmicutes	2738	SAPROPHYTE	72	72	PF01055,GH5,GH31,PF02836,PF00933,PF00703,GH2,GH3,PF02837,PF02065,GH36,GH43,PF04616,PF07859,CE10,PF00150,PF13802,GH106
646311917	Conexibacter woesei DSM 14684		Actinobacteria	3415	SAPROPHYTE	72	72	GH5,PF02836,PF01915,PF00933,PF00703,GH2,PF14310,GH3,PF02837,GH36,PF07859,CE10,PF00150,PF02449,GH42,PF00135,GH35,GH106
648028021	Cyanothece sp. PCC 7822		Cyanobacteria	4140	SAPROPHYTE	72	72	PF01055,GH5,GH31,PF02836,PF00933,PF00703,GH2,GH3,PF02837,PF02065,GH36,GH43,PF04616,PF07859,CE10,PF00150,PF00135,PF13802
650377929	Enterococcus faecalis 62		Firmicutes	1929	-	72	72	PF01055,GH5,GH31,PF02836,PF01915,PF00933,PF00703,GH2,PF14310,GH3,PF02837,PF07859,CE10,GH32,PF02449,GH42,PF00135,GH35
643886004	Enterococcus faecalis ATCC 29200		Firmicutes	1846	-	72	72	PF01055,GH5,GH31,PF02836,PF01915,PF00933,PF00703,GH2,PF14310,GH3,PF02837,PF07859,CE10,GH32,PF02449,GH42,PF00135,GH35
647533131	Enterococcus faecalis ATCC 4200		Firmicutes	1893	-	72	72	PF01055,GH5,GH31,PF02836,PF01915,PF00933,PF00703,GH2,PF14310,GH3,PF02837,PF07859,CE10,GH32,PF02449,GH42,PF00135,GH35
647533133	Enterococcus faecalis D6		Firmicutes	1809	-	72	72	PF01055,GH5,GH31,PF02836,PF01915,PF00933,PF00703,GH2,PF14310,GH3,PF02837,PF07859,CE10,GH32,PF02449,GH42,PF00135,GH35
647533134	Enterococcus faecalis DS5, ATCC 14508		Firmicutes	1911	-	72	72	PF01055,GH5,GH31,PF02836,PF01915,PF00933,PF00703,GH2,PF14310,GH3,PF02837,PF07859,CE10,GH32,PF02449,GH42,PF00135,GH35
647533137	Enterococcus faecalis HIP11704		Firmicutes	1971	-	72	72	PF01055,GH5,GH31,PF02836,PF01915,PF00933,PF00703,GH2,PF14310,GH3,PF02837,PF07859,CE10,GH32,PF02449,GH42,PF00135,GH35
647533144	Enterococcus faecalis T8		Firmicutes	1879	-	72	72	PF01055,GH5,GH31,PF02836,PF01915,PF00933,PF00703,GH2,PF14310,GH3,PF02837,PF07859,CE10,GH32,PF02449,GH42,PF00135,GH35
648276638	Enterococcus faecalis TX0411		Firmicutes	1970	-	72	72	PF01055,GH5,GH31,PF02836,PF01915,PF00933,PF00703,GH2,PF14310,GH3,PF02837,PF07859,CE10,GH32,PF02449,GH42,PF00135,GH35
648276639	Enterococcus faecalis TX0855		Firmicutes	1876	-	72	72	PF01055,GH5,GH31,PF02836,PF01915,PF00933,PF00703,GH2,PF14310,GH3,PF02837,PF07859,CE10,GH32,PF02449,GH42,PF00135,GH35
643886064	Enterococcus faecalis TX1322		Firmicutes	1838	-	72	72	PF01055,GH5,GH31,PF02836,PF01915,PF00933,PF00703,GH2,PF14310,GH3,PF02837,PF07859,CE10,GH32,PF02449,GH42,PF00135,GH35
648276641	Enterococcus faecalis TX2134		Firmicutes	1919	-	72	72	PF01055,GH5,GH31,PF02836,PF01915,PF00933,PF00703,GH2,PF14310,GH3,PF02837,PF07859,CE10,GH32,PF02449,GH42,PF00135,GH35
638341080	Enterococcus faecium DO		Firmicutes	1786	SAPROPHYTE	72	72	GH5,GH31,PF02836,PF00703,GH2,PF02837,PF02065,GH36,GH43,PF04616,PF07859,CE10,PF00150,GH32,PF02449,GH42,PF00135,GH35
649989947	Escherichia coli 2362-75		Proteobacteria	3972	SAPROPHYTE	72	72	PF01055,GH5,GH31,PF02836,PF01915,PF00933,PF00703,GH2,PF14310,GH3,PF02837,GH36,GH43,PF07859,CE10,GH32,PF13802,GH106
641522625	Escherichia coli DH10B		Proteobacteria	3574	SAPROPHYTE	72	72	PF01055,GH5,GH31,PF02836,PF01915,PF00933,PF00703,GH2,PF14310,GH3,PF02837,GH36,GH43,PF04616,PF07859,CE10,PF13802,GH106
648861009	Escherichia coli FVEC1302		Proteobacteria	4054	SAPROPHYTE	72	72	PF01055,GH5,GH31,PF02836,PF01915,PF00933,PF00703,GH2,PF14310,GH3,PF02837,GH36,GH43,PF07859,CE10,GH32,PF13802,GH106
647533161	Escherichia coli FVEC1412		Proteobacteria	4020	SAPROPHYTE	72	72	PF01055,GH5,GH31,PF02836,PF01915,PF00933,PF00703,GH2,PF14310,GH3,PF02837,GH36,GH43,PF07859,CE10,GH32,PF13802,GH106
648276645	Escherichia coli H736		Proteobacteria	3741	SAPROPHYTE	72	72	PF01055,GH5,GH31,PF02836,PF01915,PF00933,PF00703,GH2,PF14310,GH3,PF02837,GH36,PF07859,CE10,PF02449,GH42,PF13802,GH106
646862325	Escherichia coli K12 DH1, ATCC 33849		Proteobacteria	3579	SAPROPHYTE	72	72	PF01055,GH5,GH31,PF02836,PF01915,PF00933,PF00703,GH2,PF14310,GH3,PF02837,GH36,GH43,PF04616,PF07859,CE10,PF13802,GH106
637000110	Escherichia coli K12- W3110		Proteobacteria	3661	SAPROPHYTE	72	72	PF01055,GH5,GH31,PF02836,PF01915,PF00933,PF00703,GH2,PF14310,GH3,PF02837,GH36,GH43,PF04616,PF07859,CE10,PF13802,GH106
646311926	Escherichia coli K-12, MG1655		Proteobacteria	3609	SAPROPHYTE	72	72	PF01055,GH5,GH31,PF02836,PF01915,PF00933,PF00703,GH2,PF14310,GH3,PF02837,GH36,GH43,PF04616,PF07859,CE10,PF13802,GH106
648276647	Escherichia coli M605		Proteobacteria	4256	-	72	72	PF01055,GH5,GH31,PF02836,PF01915,PF00933,PF00703,GH2,PF14310,GH3,PF02837,GH36,PF07859,CE10,GH32,PF00135,PF13802,GH106
648276650	Escherichia coli MS 115-1		Proteobacteria	3807	SAPROPHYTE	72	72	PF01055,GH5,GH31,PF02836,PF01915,PF00933,PF00703,GH2,PF14310,GH3,PF02837,GH36,GH43,PF07859,CE10,GH32,PF13802,GH106
648276653	Escherichia coli MS 124-1		Proteobacteria	4269	SAPROPHYTE	72	72	PF01055,GH5,GH31,PF02836,PF01915,PF00933,PF00703,GH2,PF14310,GH3,PF02837,GH36,GH43,PF07859,CE10,GH32,PF13802,GH106
648276658	Escherichia coli MS 187-1		Proteobacteria	3450	SAPROPHYTE	72	72	PF01055,GH5,GH31,PF02836,PF01915,PF00933,PF00703,GH2,PF14310,GH3,PF02837,GH36,GH43,PF07859,CE10,GH32,PF13802,GH106
648276660	Escherichia coli MS 198-1		Proteobacteria	4126	SAPROPHYTE	72	72	PF01055,GH5,GH31,PF02836,PF01915,PF00933,PF00703,GH2,PF14310,GH3,PF02837,GH36,GH43,PF07859,CE10,GH32,PF13802,GH106
648276666	Escherichia coli MS 84-1		Proteobacteria	4156	SAPROPHYTE	72	72	PF01055,GH5,GH31,PF02836,PF01915,PF00933,PF00703,GH2,PF14310,GH3,PF02837,GH36,GH43,PF07859,CE10,GH32,PF13802,GH106
648276667	Escherichia coli NC101		Proteobacteria	3878	-	72	72	PF01055,GH5,GH31,PF02836,PF01915,PF00933,PF00703,GH2,PF14310,GH3,PF02837,GH36,PF07859,CE10,GH32,PF00135,PF13802,GH106
646862327	Escherichia coli O150:H5 SE15		Proteobacteria	3783	-	72	72	PF01055,GH5,GH31,PF02836,PF01915,PF00933,PF00703,GH2,PF14310,GH3,PF02837,GH36,PF07859,CE10,GH32,PF00135,PF13802,GH106
641736212	Escherichia coli O157:H7 EC4042		Proteobacteria	4352	-	72	72	PF01055,GH5,GH31,PF02836,PF01915,PF00933,PF00703,GH2,PF14310,GH3,PF02837,GH36,GH43,PF07859,CE10,GH32,PF13802,GH106
641736213	Escherichia coli O157:H7 EC4045		Proteobacteria	4417	SAPROPHYTE	72	72	PF01055,GH5,GH31,PF02836,PF01915,PF00933,PF00703,GH2,PF14310,GH3,PF02837,GH36,GH43,PF07859,CE10,GH32,PF13802,GH106
641736220	Escherichia coli O157:H7 EC4076		Proteobacteria	4444	SAPROPHYTE	72	72	PF01055,GH5,GH31,PF02836,PF01915,PF00933,PF00703,GH2,PF14310,GH3,PF02837,GH36,GH43,PF07859,CE10,GH32,PF13802,GH106
641736221	Escherichia coli O157:H7 EC4113		Proteobacteria	4427	-	72	72	PF01055,GH5,GH31,PF02836,PF01915,PF00933,PF00703,GH2,PF14310,GH3,PF02837,GH36,GH43,PF07859,CE10,GH32,PF13802,GH106
643348549	Escherichia coli O157:H7 EC4115		Proteobacteria	4287	SAPROPHYTE	72	72	PF01055,GH5,GH31,PF02836,PF01915,PF00933,PF00703,GH2,PF14310,GH3,PF02837,GH36,GH43,PF07859,CE10,GH32,PF13802,GH106
641736214	Escherichia coli O157:H7 EC4196		Proteobacteria	4384	-	72	72	PF01055,GH5,GH31,PF02836,PF01915,PF00933,PF00703,GH2,PF14310,GH3,PF02837,GH36,GH43,PF07859,CE10,GH32,PF13802,GH106
641736210	Escherichia coli O157:H7 EC4206		Proteobacteria	4264	-	72	72	PF01055,GH5,GH31,PF02836,PF01915,PF00933,PF00703,GH2,PF14310,GH3,PF02837,GH36,GH43,PF07859,CE10,GH32,PF13802,GH106
641736116	Escherichia coli O157:H7 EC4401		Proteobacteria	4462	SAPROPHYTE	72	72	PF01055,GH5,GH31,PF02836,PF01915,PF00933,PF00703,GH2,PF14310,GH3,PF02837,GH36,GH43,PF07859,CE10,GH32,PF13802,GH106
641736222	Escherichia coli O157:H7 EC4486		Proteobacteria	4572	SAPROPHYTE	72	72	PF01055,GH5,GH31,PF02836,PF01915,PF00933,PF00703,GH2,PF14310,GH3,PF02837,GH36,GH43,PF07859,CE10,GH32,PF13802,GH106
641736225	Escherichia coli O157:H7 EC4501		Proteobacteria	4444	-	72	72	PF01055,GH5,GH31,PF02836,PF01915,PF00933,PF00703,GH2,PF14310,GH3,PF02837,GH36,GH43,PF07859,CE10,GH32,PF13802,GH106
641736226	Escherichia coli O157:H7 EC508		Proteobacteria	4423	-	72	72	PF01055,GH5,GH31,PF02836,PF01915,PF00933,PF00703,GH2,PF14310,GH3,PF02837,GH36,GH43,PF07859,CE10,GH32,PF13802,GH106
641736224	Escherichia coli O157:H7 EC869		Proteobacteria	4492	SAPROPHYTE	72	72	PF01055,GH5,GH31,PF02836,PF01915,PF00933,PF00703,GH2,PF14310,GH3,PF02837,GH36,GH43,PF07859,CE10,GH32,PF13802,GH106
637000107	Escherichia coli O157:H7 EDL933 (EHEC)		Proteobacteria	4396	SAPROPHYTE	72	72	PF01055,GH5,GH31,PF02836,PF01915,PF00933,PF00703,GH2,PF14310,GH3,PF02837,GH36,GH43,PF07859,CE10,GH32,PF13802,GH106
645951847	Escherichia coli O157:H7 FRIK2000		Proteobacteria	4169	SAPROPHYTE	72	72	PF01055,GH5,GH31,PF02836,PF01915,PF00933,PF00703,GH2,PF14310,GH3,PF02837,GH36,GH43,PF07859,CE10,GH32,PF13802,GH106
645951861	Escherichia coli O157:H7 FRIK966		Proteobacteria	4153	SAPROPHYTE	72	72	PF01055,GH5,GH31,PF02836,PF01915,PF00933,PF00703,GH2,PF14310,GH3,PF02837,GH36,GH43,PF07859,CE10,GH32,PF13802,GH106
637000108	Escherichia coli O157:H7 Sakai (EHEC)		Proteobacteria	4364	SAPROPHYTE	72	72	PF01055,GH5,GH31,PF02836,PF01915,PF00933,PF00703,GH2,PF14310,GH3,PF02837,GH36,GH43,PF07859,CE10,GH32,PF13802,GH106
644736363	Escherichia coli O157:H7 TW14359		Proteobacteria	4366	SAPROPHYTE	72	72	PF01055,GH5,GH31,PF02836,PF01915,PF00933,PF00703,GH2,PF14310,GH3,PF02837,GH36,GH43,PF07859,CE10,GH32,PF13802,GH106
642979322	Escherichia coli O157:H7 TW14588		Proteobacteria	4421	SAPROPHYTE	72	72	PF01055,GH5,GH31,PF02836,PF01915,PF00933,PF00703,GH2,PF14310,GH3,PF02837,GH36,GH43,PF07859,CE10,GH32,PF13802,GH106
644736365	Escherichia coli O17:K52:H18 UMN026		Proteobacteria	4159	SAPROPHYTE	72	72	PF01055,GH5,GH31,PF02836,PF01915,PF00933,PF00703,GH2,PF14310,GH3,PF02837,GH36,GH43,PF07859,CE10,GH32,PF13802,GH106
646564533	Escherichia coli O55:H7 CB9615		Proteobacteria	4265	SAPROPHYTE	72	72	PF01055,GH5,GH31,PF02836,PF01915,PF00933,PF00703,GH2,PF14310,GH3,PF02837,GH36,GH43,PF07859,CE10,GH32,PF13802,GH106
649633043	Ethanoligenens harbinense YUAN-3T, DSM 18485		Firmicutes	1817	-	72	72	PF01055,GH5,GH31,PF02836,PF00703,GH2,PF02837,PF02065,GH36,GH43,PF07859,CE10,PF00150,GH32,PF02449,PF00135,PF13802,GH35
649989950	Eubacterium saburreum DSM 3986		Firmicutes	1697	-	72	72	PF01055,GH5,GH31,PF02836,PF01915,PF00933,PF00703,GH2,PF14310,GH3,PF02837,PF02065,GH36,GH43,PF04616,CE10,GH32,PF00135
641522626	Exiguobacterium sibiricum 255-15, DSM 17290		Firmicutes	2050	-	72	72	PF01055,GH5,GH31,PF01915,PF00933,GH2,PF14310,GH3,PF02065,GH36,GH43,PF07859,CE10,GH32,PF02449,GH42,PF00135,GH35
645951831	Faecalibacterium prausnitzii A2-165		Firmicutes	1762	-	72	72	PF01055,GH5,GH31,PF02836,PF01915,PF00933,PF00703,GH2,GH3,PF02837,PF02065,GH36,PF07859,CE10,PF00150,GH32,PF00135,GH106
650377941	Faecalibacterium prausnitzii L2-6		Firmicutes	1570	-	72	72	PF01055,GH5,GH31,PF02836,PF01915,PF00933,PF00703,GH2,PF14310,GH3,PF02837,PF07859,CE10,PF00150,GH32,PF00135,PF13802,GH106
649633045	Frankia sp. EuI1c		Actinobacteria	3703	SAPROPHYTE	72	72	GH5,PF02836,PF01915,PF00933,PF00703,GH2,PF14310,GH3,PF02837,GH43,PF04616,PF07859,CE10,PF02449,GH42,PF00135,GH35,GH106
643348557	Halothermothrix orenii H 168		Firmicutes	1864	SAPROPHYTE	72	72	PF01055,GH5,GH31,PF02836,PF01915,PF00933,PF00703,GH2,PF14310,GH3,PF02837,GH43,PF04616,GH32,PF02449,GH42,PF13802,GH106
638341107	Janibacter sp. HTCC2649		Actinobacteria	2559	-	72	72	PF01055,GH5,GH31,PF01915,PF00933,GH3,PF02065,GH36,GH43,PF04616,PF07859,CE10,GH32,PF02449,GH42,PF00135,PF13802,GH35
641380434	Kordia algicida OT-1		Bacteroidetes	2501	SAPROPHYTE	72	72	PF01055,GH5,GH31,PF02836,PF01915,PF00933,PF00703,GH2,PF14310,GH3,PF02837,GH43,PF04616,PF07859,CE10,PF00150,PF00135,PF13802
643886212	Lactobacillus crispatus JV-V01		Firmicutes	1270	-	72	72	PF01055,GH5,GH31,PF02836,PF00703,GH2,PF02837,PF02065,GH36,GH43,PF04616,PF07859,CE10,GH32,PF02449,GH42,PF13802,GH35
649633062	Lactobacillus delbrueckii bulgaricus ND02		Firmicutes	1144	-	72	72	PF01055,GH5,GH31,PF02836,PF00933,PF00703,GH2,GH3,PF02837,PF02065,GH36,GH43,PF04616,PF07859,CE10,GH32,PF00135,PF13802
641522633	Lactobacillus fermentum IFO 3956		Firmicutes	1112	-	72	72	PF01055,GH5,PF02836,PF00933,PF00703,GH2,PF02837,PF02065,GH36,GH43,PF04616,PF07859,CE10,GH32,PF02449,GH42,PF00135,GH35
643886051	Lactobacillus paracasei ATCC 25302		Firmicutes	1624	-	72	72	PF01055,GH5,GH31,PF01915,PF00933,PF14310,GH3,PF02065,GH36,GH43,PF07859,CE10,GH32,PF02449,GH42,PF00135,PF13802,GH35
644736381	Lactobacillus plantarum JDM1		Firmicutes	1807	-	72	72	PF01055,GH5,GH31,PF02836,PF00703,GH2,PF02837,PF02065,GH36,PF07859,CE10,PF00150,GH32,PF02449,GH42,PF00135,PF13802,GH35
642555136	Leptospira biflexa Patoc 1 (Ames)		Spirochaetes	2185	-	72	72	PF01055,GH5,GH31,PF02836,PF00933,PF00703,GH2,GH3,PF02837,PF02065,GH36,PF07859,CE10,PF00150,PF02449,GH42,PF00135,GH35
641522635	Leptothrix cholodnii SP-6		Proteobacteria	3349	-	72	72	PF01055,GH5,GH31,PF01915,PF00933,PF14310,GH3,PF02065,GH36,PF07859,CE10,PF00150,GH32,PF02449,GH42,PF00135,PF13802,GH35
642979367	Mitsuokella multacida DSM 20544		Firmicutes	1618	-	72	72	GH5,PF02836,PF00933,PF00703,GH2,GH3,PF02837,PF02065,GH36,GH43,PF04616,PF07859,CE10,GH32,PF02449,GH42,PF00135,GH35
638341140	Oceanicola granulosus HTCC2516		Proteobacteria	2576	SAPROPHYTE	72	72	GH5,PF02836,PF01915,PF00933,PF00703,GH2,PF14310,GH3,PF02837,GH43,PF04616,PF07859,CE10,GH32,PF02449,GH42,PF00135,GH35
649633078	Odoribacter splanchnicus 1651/6, DSM 20712		Bacteroidetes	2152	-	72	72	PF02836,PF01915,PF00933,PF00703,GH2,PF14310,GH3,PF02837,PF02065,GH36,GH43,PF04616,PF07859,CE10,GH32,PF00135,GH35,GH106
639633047	Oenococcus oeni PSU-1		Firmicutes	894	-	72	72	GH5,PF02836,PF01915,PF00933,PF00703,GH2,PF14310,GH3,PF02837,PF02065,GH36,PF07859,CE10,PF00150,PF02449,GH42,PF00135,GH35
649989980	Parascardovia denticolens DSM 10105		Actinobacteria	806	-	72	72	PF01055,GH5,GH31,PF02836,PF01915,PF00933,PF00703,GH2,PF14310,GH3,PF02837,PF02065,GH36,PF07859,CE10,PF00150,GH32,PF00135
647533193	Parascardovia denticolens F0305		Actinobacteria	786	-	72	72	PF01055,GH5,GH31,PF02836,PF01915,PF00933,PF00703,GH2,PF14310,GH3,PF02837,PF02065,GH36,PF07859,CE10,PF00150,GH32,PF00135
647000291	Photobacterium damselae damselae CIP 102761		Proteobacteria	2873	SAPROPHYTE	72	72	PF01055,GH5,GH31,PF02836,PF00933,PF00703,GH2,GH3,PF02837,PF02065,GH36,GH43,PF07859,CE10,PF00150,PF02449,GH42,GH106
648861012	Prevotella oris C735		Bacteroidetes	1683	SAPROPHYTE	72	72	GH5,PF02836,PF01915,PF00933,PF00703,GH2,PF14310,GH3,PF02837,GH43,PF04616,PF07859,CE10,PF00150,GH32,PF02449,GH35,GH106
646564561	Propionibacterium acnes SK137		Actinobacteria	1312	-	72	72	PF01055,GH5,GH31,PF02836,PF01915,PF00933,PF00703,GH2,GH3,PF02837,PF07859,CE10,PF00150,GH42,PF00135,PF13802,GH35,GH106
640963014	Pseudoflavonifractor capillosus ATCC 29799		Firmicutes	2307	-	72	72	GH5,PF02836,PF01915,PF00933,PF00703,GH2,PF14310,GH3,PF02837,GH43,PF04616,PF07859,CE10,PF00150,PF02449,GH42,GH35,GH106
647533200	Pseudovibrio sp. JE062		Proteobacteria	3319	-	72	72	PF01055,GH5,GH31,PF02836,PF01915,PF00933,PF00703,GH2,PF14310,GH3,PF02837,PF07859,CE10,PF02449,GH42,PF00135,PF13802,GH106
639633052	Psychromonas ingrahamii 37		Proteobacteria	2768	-	72	72	PF01055,GH5,GH31,PF02836,PF01915,PF00933,PF00703,GH2,PF14310,GH3,PF02837,PF02065,GH36,PF07859,CE10,PF00150,GH32,PF00135
638341169	Reinekea sp. MED297		Proteobacteria	2996	SAPROPHYTE	72	72	PF01055,GH5,GH31,PF02836,PF01915,PF00933,PF00703,GH2,PF14310,GH3,PF02837,PF02065,GH36,GH43,PF04616,PF00150,GH32,PF13802
642979353	Rhizobium etli Kim 5		Proteobacteria	2762	SAPROPHYTE	72	72	GH5,PF02836,PF01915,PF00933,PF00703,GH2,PF14310,GH3,PF02837,GH43,PF04616,PF07859,CE10,PF00150,GH32,PF02449,GH42,PF00135
640753047	Roseiflexus castenholzii HLO8, DSM 13941		Chloroflexi	3084	SAPROPHYTE	72	72	GH5,PF02836,PF01915,PF00933,PF00703,GH2,PF14310,GH3,PF02837,PF02065,GH36,GH43,PF07859,CE10,PF00150,PF02449,GH42,GH35
648276721	Ruminococcaceae bacterium D16		Firmicutes	1832	-	72	72	GH5,PF02836,PF01915,PF00933,PF00703,GH2,PF14310,GH3,PF02837,PF02065,GH36,GH43,PF04616,PF07859,CE10,PF00150,GH32,PF00135
642555159	Salmonella enterica sv Schwarzengrund CVM19633		Proteobacteria	3596	SAPROPHYTE	72	72	PF01055,GH5,GH31,PF02836,PF01915,PF00933,PF00703,GH2,PF14310,GH3,PF02837,GH36,GH43,PF04616,PF07859,CE10,PF00135,PF13802
640427142	Shigella dysenteriae Sd197		Proteobacteria	3109	SAPROPHYTE	72	72	PF01055,GH5,GH31,PF02836,PF01915,PF00933,PF00703,GH2,PF14310,GH3,PF02837,GH36,GH43,PF07859,CE10,GH32,PF13802,GH106
646862341	Shigella flexneri 2002017		Proteobacteria	3444	SAPROPHYTE	72	72	PF01055,GH5,GH31,PF02836,PF01915,PF00933,PF00703,GH2,PF14310,GH3,PF02837,GH36,GH43,PF07859,CE10,GH32,PF13802,GH106
637000263	Shigella flexneri 2a 2457T		Proteobacteria	3347	SAPROPHYTE	72	72	PF01055,GH5,GH31,PF02836,PF01915,PF00933,PF00703,GH2,PF14310,GH3,PF02837,GH36,GH43,PF07859,CE10,GH32,PF13802,GH106
637000264	Shigella flexneri 2a 301		Proteobacteria	3503	SAPROPHYTE	72	72	PF01055,GH5,GH31,PF02836,PF01915,PF00933,PF00703,GH2,PF14310,GH3,PF02837,GH36,GH43,PF07859,CE10,GH32,PF13802,GH106
637000265	Shigella flexneri 5 8401		Proteobacteria	3330	SAPROPHYTE	72	72	PF01055,GH5,GH31,PF02836,PF01915,PF00933,PF00703,GH2,PF14310,GH3,PF02837,GH36,GH43,PF07859,CE10,GH32,PF13802,GH106
640427143	Shigella sonnei Ss046		Proteobacteria	3618	SAPROPHYTE	72	72	PF01055,GH5,GH31,PF02836,PF01915,PF00933,PF00703,GH2,PF14310,GH3,PF02837,GH36,GH43,PF07859,CE10,GH32,PF13802,GH106
650377981	Sulfolobus islandicus HVE10/4		Crenarchaeota	1666	-	72	72	PF01055,GH5,GH31,PF02836,PF01915,PF00933,PF00703,GH2,PF14310,GH3,PF02837,PF02065,GH36,PF07859,CE10,PF00150,PF00135,PF13802
650377982	Sulfolobus islandicus REY15A		Crenarchaeota	1602	-	72	72	PF01055,GH5,GH31,PF02836,PF01915,PF00933,PF00703,GH2,PF14310,GH3,PF02837,PF02065,GH36,PF07859,CE10,PF00150,PF00135,PF13802
649990020	Sulfolobus solfataricus 98/2		Crenarchaeota	1734	-	72	72	PF01055,GH5,GH31,PF02836,PF01915,PF00933,PF00703,GH2,PF14310,GH3,PF02837,PF02065,GH36,PF07859,CE10,PF00150,PF00135,PF13802
638154518	Sulfolobus solfataricus P2		Crenarchaeota	1837	-	72	72	PF01055,GH5,GH31,PF02836,PF01915,PF00933,PF00703,GH2,PF14310,GH3,PF02837,PF02065,GH36,PF07859,CE10,PF00150,PF00135,PF13802
643348583	Thermosipho africanus TCF52B		Thermotogae	1243	-	72	72	PF01055,GH5,GH31,PF02836,PF01915,PF00933,PF00703,GH2,PF14310,GH3,PF02837,PF02065,GH36,PF07859,CE10,PF00150,PF00135,PF13802
646564586	Truepera radiovictrix RQ-24, DSM 17093		Deinococcus-Thermus	1955	SAPROPHYTE	72	72	PF01055,GH5,GH31,PF02836,PF00933,GH2,GH3,PF02837,GH43,PF04616,CE10,PF00150,GH32,PF02449,GH42,PF13802,GH35,GH106
640963010	Vibrio harveyi HY01		Proteobacteria	3240	-	72	72	PF01055,GH5,GH31,PF02836,PF01915,PF00933,PF00703,GH2,PF14310,GH3,PF02837,PF02065,GH36,PF07859,CE10,PF00150,PF00135,GH106
637000337	Vibrio vulnificus YJ016		Proteobacteria	3575	SAPROPHYTE	72	72	PF01055,GH5,GH31,PF02836,PF01915,PF00933,PF00703,GH2,PF14310,GH3,PF02837,PF02065,GH36,CE10,PF00150,PF02449,GH42,GH106
638341239	Yersinia frederiksenii ATCC 33641		Proteobacteria	3380	SAPROPHYTE	72	72	PF01055,GH5,GH31,PF02836,PF01915,PF00933,PF00703,GH2,PF14310,GH3,PF02837,GH36,GH43,PF04616,CE10,GH32,PF00135,PF13802
645058789	Yersinia rohdei ATCC 43380		Proteobacteria	2934	SAPROPHYTE	72	72	PF01055,GH5,GH31,PF02836,PF00933,PF00703,GH2,GH3,PF02837,PF02065,GH36,GH43,CE10,PF00150,GH32,PF02449,GH42,PF13802

## Sheet: Table S5 (M5)
IMG-OID	Name	Bin info	Phylum	Number of protein family annotations	Saprophyte status	Completeness score	Threshold	Annotations
cow_rumen_genome	ATa	cow_rumen_ATa (Clostridiales)		1009	-	38.46	38.46	PF07591,PF13186,PF05593,PF07238,PF13403
2007915000	Wastewater Terephthalate-degrading communities from Bioreactor	Euryarchaeota		1714	SAPROPHYTE	38.46	38.46	cohesin,PF07591,PF13186,PF00963,PF07238
645058753	Clostridium thermocellum DSM 2360		Firmicutes	2315	SAPROPHYTE	100	38.46	PF00942,GH124,PF00404,CBM3,dockerin,cohesin,PF07591,PF13186,PF00963,CBM36,PF05593,PF07238,PF13403
642791610	Clostridium thermocellum JW 20, DSM 4150		Firmicutes	2221	SAPROPHYTE	100	38.46	PF00942,GH124,PF00404,CBM3,dockerin,cohesin,PF07591,PF13186,PF00963,CBM36,PF05593,PF07238,PF13403
650377924	Clostridium thermocellum LQ8, DSM 1313		Firmicutes	2391	SAPROPHYTE	100	38.46	PF00942,GH124,PF00404,CBM3,dockerin,cohesin,PF07591,PF13186,PF00963,CBM36,PF05593,PF07238,PF13403
650377969	Ruminococcus sp. 18P13		Firmicutes	1331	SAPROPHYTE	69.23	38.46	PF00942,GH124,PF00404,CBM3,dockerin,cohesin,PF13186,PF00963,CBM36
643886206	Clostridium methylpentosum R2, DSM 5476		Firmicutes	1664	-	61.54	38.46	GH124,PF00404,dockerin,cohesin,PF07591,PF13186,PF00963,PF13403
648276707	Paenibacillus curdlanolyticus YK9		Firmicutes	3375	SAPROPHYTE	61.54	38.46	PF00942,CBM3,PF07591,PF13186,CBM36,PF05593,PF07238,PF13403
649633011	Bacillus subtilis BSn5		Firmicutes	3078	SAPROPHYTE	46.15	38.46	PF00942,CBM3,PF13186,CBM36,PF05593,PF07238
650377907	Bacillus subtilis natto BEST195		Firmicutes	3074	SAPROPHYTE	46.15	38.46	PF00942,CBM3,PF13186,CBM36,PF05593,PF07238
643886130	Bacillus subtilis NCIB 3610		Firmicutes	3133	SAPROPHYTE	46.15	38.46	PF00942,CBM3,PF13186,CBM36,PF05593,PF07238
643886132	Bacillus subtilis subtilis 168		Firmicutes	3084	SAPROPHYTE	46.15	38.46	PF00942,CBM3,PF13186,CBM36,PF05593,PF07238
646311909	Bacillus subtilis subtilis 168		Firmicutes	3130	SAPROPHYTE	46.15	38.46	PF00942,CBM3,PF13186,CBM36,PF05593,PF07238
643886131	Bacillus subtilis subtilis JH642		Firmicutes	3077	SAPROPHYTE	46.15	38.46	PF00942,CBM3,PF13186,CBM36,PF05593,PF07238
643886129	Bacillus subtilis subtilis SMY		Firmicutes	3086	SAPROPHYTE	46.15	38.46	PF00942,CBM3,PF13186,CBM36,PF05593,PF07238
644736351	Desulfotomaculum acetoxidans 5575, DSM 771		Firmicutes	2814	-	46.15	38.46	cohesin,PF13186,PF00963,PF05593,PF07238,PF13403
648276601	Granulicella mallensis MP5ACTX8		Acidobacteria	3326	SAPROPHYTE	46.15	38.46	cohesin,PF13186,PF00963,CBM36,PF05593,PF07238
637000128	Hahella chejuensis KCTC 2396		Proteobacteria	4262	SAPROPHYTE	46.15	38.46	PF00942,CBM3,PF07591,CBM36,PF05593,PF07238
647533184	Microcoleus chthonoplastes PCC 7420		Cyanobacteria	3867	SAPROPHYTE	46.15	38.46	PF00942,CBM3,PF07591,PF13186,PF07238,PF13403
640196209	Microscilla marina ATCC 23134		Bacteroidetes	3733	SAPROPHYTE	46.15	38.46	cohesin,PF07591,PF13186,PF00963,PF05593,PF13403
648028048	Paenibacillus polymyxa E681		Firmicutes	3327	SAPROPHYTE	46.15	38.46	PF00942,CBM3,PF13186,CBM36,PF05593,PF07238
638341169	Reinekea sp. MED297		Proteobacteria	2996	SAPROPHYTE	46.15	38.46	PF00942,CBM3,PF07591,CBM36,PF05593,PF07238
637000236	Rhodopirellula baltica SH 1		Planctomycetes	3292	SAPROPHYTE	46.15	38.46	PF00404,dockerin,cohesin,PF07591,PF07238,PF13403
647000211	Bacillus subtilis spizizenii ATCC 6633		Firmicutes	3003	SAPROPHYTE	38.46	38.46	PF00942,CBM3,PF13186,PF05593,PF07238
648028008	Bacillus subtilis spizizenii W23		Firmicutes	3057	SAPROPHYTE	38.46	38.46	PF00942,CBM3,PF13186,PF05593,PF07238
648028012	Butyrivibrio proteoclasticus B316		Firmicutes	2234	SAPROPHYTE	38.46	38.46	PF00942,CBM3,PF13186,CBM36,PF07238
644736339	Catenulispora acidiphila ID139908, DSM 44928		Actinobacteria	5019	SAPROPHYTE	38.46	38.46	PF00942,CBM3,PF07591,CBM36,PF05593
641380427	Clostridium leptum DSM 753		Firmicutes	1741	SAPROPHYTE	38.46	38.46	cohesin,PF13186,PF00963,PF05593,PF07238
641228490	Desulfococcus oleovorans Hxd3		Proteobacteria	2320	-	38.46	38.46	cohesin,PF13186,PF00963,PF05593,PF07238
640963022	Eubacterium ventriosum ATCC 27560		Firmicutes	1589	-	38.46	38.46	cohesin,PF07591,PF13186,PF00963,PF13403
642555130	Geobacter lovleyi SZ		Proteobacteria	2644	-	38.46	38.46	cohesin,PF13186,PF00963,PF05593,PF07238
637000119	Geobacter metallireducens GS-15		Proteobacteria	2746	-	38.46	38.46	cohesin,PF13186,PF00963,PF05593,PF07238
643348554	Geobacter sp. FRC-32		Proteobacteria	2773	SAPROPHYTE	38.46	38.46	cohesin,PF13186,PF00963,PF05593,PF07238
640427115	Geobacter uraniireducens Rf4		Proteobacteria	3253	-	38.46	38.46	cohesin,PF13186,PF00963,PF05593,PF07238
649633002	Granulicella tundricola MP5ACTX9		Acidobacteria	3225	SAPROPHYTE	38.46	38.46	cohesin,PF13186,PF00963,PF05593,PF07238
640963040	Lentisphaera araneosa HTCC2155		Lentisphaerae	2878	SAPROPHYTE	38.46	38.46	PF07591,PF13186,CBM36,PF05593,PF13403
647533185	Micromonospora carbonacea var. africana. ATCC 39149		Actinobacteria	3494	SAPROPHYTE	38.46	38.46	PF00942,CBM3,PF07591,CBM36,PF05593
649633069	Micromonospora sp. L5		Actinobacteria	3934	SAPROPHYTE	38.46	38.46	CBM3,PF07591,PF13186,CBM36,PF05593
649633079	Paenibacillus polymyxa SC2		Firmicutes	3521	SAPROPHYTE	38.46	38.46	PF00942,CBM3,PF13186,CBM36,PF07238
647533191	Paenibacillus sp. D14		Firmicutes	3110	SAPROPHYTE	38.46	38.46	PF07591,PF13186,PF05593,PF07238,PF13403
644736396	Paenibacillus sp. JDR-2		Firmicutes	4085	SAPROPHYTE	38.46	38.46	cohesin,PF13186,PF00963,CBM36,PF07238
643886152	Pectobacterium carotovorum brasiliensis PBR1692		Proteobacteria	3374	SAPROPHYTE	38.46	38.46	PF00942,CBM3,PF13186,PF05593,PF07238
644736397	Pectobacterium carotovorum carotovorum PC1		Proteobacteria	3374	SAPROPHYTE	38.46	38.46	PF00942,CBM3,PF13186,PF05593,PF07238
646311947	Pectobacterium wasabiae WPP163		Proteobacteria	3531	SAPROPHYTE	38.46	38.46	PF00942,CBM3,PF13186,PF05593,PF07238
637000220	Pseudomonas fluorescens Pf-5		Proteobacteria	4266	-	38.46	38.46	PF07591,PF13186,PF05593,PF07238,PF13403
643692031	Pseudomonas fluorescens SBW25		Proteobacteria	4242	SAPROPHYTE	38.46	38.46	PF07591,PF13186,PF05593,PF07238,PF13403
649633086	Pseudomonas fluorescens SBW25		Proteobacteria	4242	SAPROPHYTE	38.46	38.46	PF07591,PF13186,PF05593,PF07238,PF13403
637000225	Pseudomonas syringae pv. tomato DC3000		Proteobacteria	3891	SAPROPHYTE	38.46	38.46	PF07591,PF13186,PF05593,PF07238,PF13403
649633096	Stigmatella aurantiaca DW4/3-1		Proteobacteria	4937	SAPROPHYTE	38.46	38.46	PF00942,CBM3,PF13186,CBM36,PF07238
639857000	Stigmatella aurantiaca DW4/3-1		Proteobacteria	4731	SAPROPHYTE	38.46	38.46	PF00942,CBM3,PF13186,CBM36,PF07238
645058823	Streptomyces albus J1074		Actinobacteria	3477	SAPROPHYTE	38.46	38.46	PF00942,CBM3,PF07591,CBM36,PF05593
637000304	Streptomyces avermitilis MA-4680		Actinobacteria	4670	SAPROPHYTE	38.46	38.46	PF00942,CBM3,PF07591,CBM36,PF05593
647533233	Streptomyces clavuligerus ATCC 27064		Actinobacteria	3899	SAPROPHYTE	38.46	38.46	PF00942,CBM3,PF07591,PF13186,PF05593
637000305	Streptomyces coelicolor A3(2)		Actinobacteria	4903	SAPROPHYTE	38.46	38.46	PF00942,CBM3,PF07591,CBM36,PF05593
647000328	Streptomyces griseus XyelbKG-1 1		Actinobacteria	4278	SAPROPHYTE	38.46	38.46	PF00942,CBM3,PF07591,CBM36,PF05593
648861016	Streptomyces pristinaespiralis ATCC 25486		Actinobacteria	4103	SAPROPHYTE	38.46	38.46	PF00942,CBM3,PF07591,CBM36,PF05593
647533235	Streptomyces sp. e14		Actinobacteria	3805	SAPROPHYTE	38.46	38.46	PF00942,CBM3,PF07591,CBM36,PF05593
649633100	Terriglobus saanensis SP1PR4		Acidobacteria	2893	SAPROPHYTE	38.46	38.46	cohesin,PF13186,PF00963,PF05593,PF07238
639633065	Verminephrobacter eiseniae EF01-2		Proteobacteria	3009	-	38.46	38.46	PF07591,PF13186,PF05593,PF07238,PF13403

## Sheet: Table S6 (PUL module)
IMG-OID	Name	Bin info	Phylum	Number of protein family annotations	Saprophyte status	Completeness score	Threshold	Annotations
reindeer_bin	reindeer_bin_ncbiTaxId_286730	Alkaliflexus imshenetskii		582	-	100	70	PF07980,PF00593,PF07715,PF14322,PF13715,PF13620,PF13568,PF00691,PF13505,PF02321
cow_rumen_genome	AJ	cow_rumen_AJ (Bacteroidales)		1158	SAPROPHYTE	100	70	PF07980,PF00593,PF07715,PF14322,PF13715,PF13620,PF13568,PF00691,PF13505,PF02321
cow_rumen_genome	AH	cow_rumen_AH (Bacteroidales)		1361	SAPROPHYTE	100	70	PF07980,PF00593,PF07715,PF14322,PF13715,PF13620,PF13568,PF00691,PF13505,PF02321
cow_rumen_genome	AGa	cow_rumen_AGa (Bacteroidales)		1553	SAPROPHYTE	100	70	PF07980,PF00593,PF07715,PF14322,PF13715,PF13620,PF13568,PF00691,PF13505,PF02321
cow_rumen_genome	AC2a	cow_rumen_AC2a (Bacteroidales)		1019	SAPROPHYTE	100	70	PF07980,PF00593,PF07715,PF14322,PF13715,PF13620,PF13568,PF00691,PF13505,PF02321
manatee_bin	manatee_bin_ncbiTaxId_816	Bacteroides		2552	SAPROPHYTE	100	70	PF07980,PF00593,PF07715,PF14322,PF13715,PF13620,PF13568,PF00691,PF13505,PF02321
reindeer_bin	reindeer_bin_ncbiTaxId_816	Bacteroides		1356	SAPROPHYTE	100	70	PF07980,PF00593,PF07715,PF14322,PF13715,PF13620,PF13568,PF00691,PF13505,PF02321
manatee_bin	manatee_bin_ncbiTaxId_976	Bacteroidetes		264	-	100	70	PF07980,PF00593,PF07715,PF14322,PF13715,PF13620,PF13568,PF00691,PF13505,PF02321
manatee_bin	manatee_bin_ncbiTaxId_49546	Flavobacteriaceae		247	-	100	70	PF07980,PF00593,PF07715,PF14322,PF13715,PF13620,PF13568,PF00691,PF13505,PF02321
2021593001	Forestomach microbiome of Macropus eugenii	Bacteroidales		744	SAPROPHYTE	100	70	PF07980,PF00593,PF07715,PF14322,PF13715,PF13620,PF13568,PF00691,PF13505,PF02321
2013338003	Macropus eugenii Gut Microbiome (Macropus_eugenii_combined, MeugComb)	Bacteria		2452	SAPROPHYTE	100	70	PF07980,PF00593,PF07715,PF14322,PF13715,PF13620,PF13568,PF00691,PF13505,PF02321
2013338003	Macropus eugenii Gut Microbiome (Macropus_eugenii_combined, MeugComb)	Bacteroidales		888	SAPROPHYTE	100	70	PF07980,PF00593,PF07715,PF14322,PF13715,PF13620,PF13568,PF00691,PF13505,PF02321
manatee_bin	manatee_bin_ncbiTaxId_838	Prevotella		2366	SAPROPHYTE	100	70	PF07980,PF00593,PF07715,PF14322,PF13715,PF13620,PF13568,PF00691,PF13505,PF02321
reindeer_bin	reindeer_bin_ncbiTaxId_839	Prevotella ruminicola		605	SAPROPHYTE	100	70	PF07980,PF00593,PF07715,PF14322,PF13715,PF13620,PF13568,PF00691,PF13505,PF02321
manatee_bin	manatee_bin_ncbiTaxId_171549	Bacteroidales		792	-	90	70	PF07980,PF00593,PF07715,PF14322,PF13715,PF13620,PF00691,PF13505,PF02321
manatee_bin	manatee_bin_ncbiTaxId_28890	Euryarchaeota		960	-	90	70	PF07980,PF00593,PF07715,PF14322,PF13715,PF13620,PF13568,PF13505,PF02321
manatee_bin	manatee_bin_ncbiTaxId_2159	Methanobacteriaceae		72	-	90	70	PF07980,PF00593,PF07715,PF14322,PF13715,PF13620,PF13568,PF00691,PF13505
tamar_wallaby_bin	tamar_wallaby_bin_ncbiTaxId_838	Prevotella		1296	SAPROPHYTE	90	70	PF07980,PF00593,PF07715,PF14322,PF13715,PF13620,PF13568,PF00691,PF02321
manatee_bin	manatee_bin_ncbiTaxId_2157	Archaea		95	-	80	70	PF07980,PF00593,PF07715,PF14322,PF13715,PF13620,PF00691,PF13505
manatee_bin	manatee_bin_ncbiTaxId_2	Bacteria		666	-	80	70	PF07980,PF00593,PF07715,PF14322,PF13715,PF13620,PF00691,PF02321
cow_rumen_AQ	AQ	cow_rumen_AQ (Bacteroidales)		934	-	80	70	PF00593,PF07715,PF13715,PF13620,PF13568,PF00691,PF13505,PF02321
manatee_bin	manatee_bin_ncbiTaxId_1485	Clostridium		832	-	80	70	PF07980,PF00593,PF07715,PF14322,PF13715,PF13620,PF13568,PF13505
manatee_bin	manatee_bin_ncbiTaxId_375288	Parabacteroides		176	-	80	70	PF07980,PF00593,PF07715,PF14322,PF13715,PF13620,PF00691,PF13505
manatee_bin	manatee_bin_ncbiTaxId_171551	Porphyromonadaceae		131	-	80	70	PF07980,PF00593,PF07715,PF14322,PF13715,PF13620,PF13568,PF02321
2004080001	Hindgut microbiome of Nasutitermes sp. (Costa Rica)	bacteria remainder		7041	SAPROPHYTE	70	70	PF00593,PF07715,PF13620,PF13568,PF00691,PF13505,PF02321
2004080001	Hindgut microbiome of Nasutitermes sp. (Costa Rica)	Treponema		4342	SAPROPHYTE	70	70	PF00593,PF07715,PF13715,PF13620,PF13568,PF00691,PF02321
2013338003	Macropus eugenii Gut Microbiome (Macropus_eugenii_combined, MeugComb)	Euryarchaeota		234	-	70	70	PF07980,PF00593,PF07715,PF14322,PF13715,PF13620,PF02321
2006543005	Methylotrophic community from Lake Washington sediment combined (v2)	Bacteria		14663	SAPROPHYTE	70	70	PF00593,PF07715,PF13715,PF13620,PF00691,PF13505,PF02321
cow_rumen_ADa	ADa	cow_rumen_ADa (Myxococcales)		1270	-	70	70	PF00593,PF07715,PF13715,PF13620,PF00691,PF13505,PF02321
2081372008	Terephthalate-degrading communities (TA reactor DNA contigs from 4 samples)	Bacteria		2775	SAPROPHYTE	70	70	PF00593,PF07715,PF13715,PF13620,PF00691,PF13505,PF02321
2081372008	Terephthalate-degrading communities (TA reactor DNA contigs from 4 samples)	Candidatus		1249	-	70	70	PF00593,PF07715,PF13715,PF13620,PF13568,PF00691,PF02321
640612202	Algoriphagus sp. PR1		Bacteroidetes	2801	SAPROPHYTE	100	70	PF07980,PF00593,PF07715,PF14322,PF13715,PF13620,PF13568,PF00691,PF13505,PF02321
641736205	Alistipes putredinis DSM 17216		Bacteroidetes	1240	-	100	70	PF07980,PF00593,PF07715,PF14322,PF13715,PF13620,PF13568,PF00691,PF13505,PF02321
650377904	Alistipes shahii WAL 8301		Bacteroidetes	1592	SAPROPHYTE	100	70	PF07980,PF00593,PF07715,PF14322,PF13715,PF13620,PF13568,PF00691,PF13505,PF02321
640963023	Bacteroides caccae ATCC 43185		Bacteroidetes	2548	SAPROPHYTE	100	70	PF07980,PF00593,PF07715,PF14322,PF13715,PF13620,PF13568,PF00691,PF13505,PF02321
642791613	Bacteroides coprocola M16, DSM 17136		Bacteroidetes	2427	SAPROPHYTE	100	70	PF07980,PF00593,PF07715,PF14322,PF13715,PF13620,PF13568,PF00691,PF13505,PF02321
643886197	Bacteroides coprophilus DSM 18228		Bacteroidetes	2213	SAPROPHYTE	100	70	PF07980,PF00593,PF07715,PF14322,PF13715,PF13620,PF13568,PF00691,PF13505,PF02321
646206258	Bacteroides dorei 5_1_36/D4		Bacteroidetes	2966	SAPROPHYTE	100	70	PF07980,PF00593,PF07715,PF14322,PF13715,PF13620,PF13568,PF00691,PF13505,PF02321
642979370	Bacteroides dorei DSM 17855		Bacteroidetes	2997	SAPROPHYTE	100	70	PF07980,PF00593,PF07715,PF14322,PF13715,PF13620,PF13568,PF00691,PF13505,PF02321
649989912	Bacteroides eggerthii 1_2_48FAA		Bacteroidetes	2661	SAPROPHYTE	100	70	PF07980,PF00593,PF07715,PF14322,PF13715,PF13620,PF13568,PF00691,PF13505,PF02321
642979334	Bacteroides eggerthii DSM 20697		Bacteroidetes	2422	SAPROPHYTE	100	70	PF07980,PF00593,PF07715,PF14322,PF13715,PF13620,PF13568,PF00691,PF13505,PF02321
642979319	Bacteroides finegoldii DSM 17565		Bacteroidetes	2760	SAPROPHYTE	100	70	PF07980,PF00593,PF07715,PF14322,PF13715,PF13620,PF13568,PF00691,PF13505,PF02321
645058788	Bacteroides fragilis 3_1_12		Bacteroidetes	2939	SAPROPHYTE	100	70	PF07980,PF00593,PF07715,PF14322,PF13715,PF13620,PF13568,PF00691,PF13505,PF02321
650377910	Bacteroides fragilis 638R		Bacteroidetes	2865	SAPROPHYTE	100	70	PF07980,PF00593,PF07715,PF14322,PF13715,PF13620,PF13568,PF00691,PF13505,PF02321
637000024	Bacteroides fragilis NCTC 9343		Bacteroidetes	2792	SAPROPHYTE	100	70	PF07980,PF00593,PF07715,PF14322,PF13715,PF13620,PF13568,PF00691,PF13505,PF02321
637000025	Bacteroides fragilis YCH46		Bacteroidetes	2905	SAPROPHYTE	100	70	PF07980,PF00593,PF07715,PF14322,PF13715,PF13620,PF13568,PF00691,PF13505,PF02321
649633012	Bacteroides helcogenes P 36-108, DSM 20613		Bacteroidetes	2191	SAPROPHYTE	100	70	PF07980,PF00593,PF07715,PF14322,PF13715,PF13620,PF13568,PF00691,PF13505,PF02321
642791621	Bacteroides intestinalis 341, DSM 17393		Bacteroidetes	3292	SAPROPHYTE	100	70	PF07980,PF00593,PF07715,PF14322,PF13715,PF13620,PF13568,PF00691,PF13505,PF02321
641380449	Bacteroides ovatus ATCC 8483		Bacteroidetes	3493	SAPROPHYTE	100	70	PF07980,PF00593,PF07715,PF14322,PF13715,PF13620,PF13568,PF00691,PF13505,PF02321
647000212	Bacteroides ovatus SD CC 2a		Bacteroidetes	3340	SAPROPHYTE	100	70	PF07980,PF00593,PF07715,PF14322,PF13715,PF13620,PF13568,PF00691,PF13505,PF02321
647000213	Bacteroides ovatus SD CMC 3f		Bacteroidetes	3560	SAPROPHYTE	100	70	PF07980,PF00593,PF07715,PF14322,PF13715,PF13620,PF13568,PF00691,PF13505,PF02321
642979351	Bacteroides plebeius M12, DSM 17135		Bacteroidetes	2577	SAPROPHYTE	100	70	PF07980,PF00593,PF07715,PF14322,PF13715,PF13620,PF13568,PF00691,PF13505,PF02321
649633013	Bacteroides salanitronis BL78, DSM 18170		Bacteroidetes	2367	SAPROPHYTE	100	70	PF07980,PF00593,PF07715,PF14322,PF13715,PF13620,PF13568,PF00691,PF13505,PF02321
648861000	Bacteroides sp. 1_1_14		Bacteroidetes	3202	SAPROPHYTE	100	70	PF07980,PF00593,PF07715,PF14322,PF13715,PF13620,PF13568,PF00691,PF13505,PF02321
646206272	Bacteroides sp. 1_1_6		Bacteroidetes	3571	SAPROPHYTE	100	70	PF07980,PF00593,PF07715,PF14322,PF13715,PF13620,PF13568,PF00691,PF13505,PF02321
647533110	Bacteroides sp. 2_1_16		Bacteroidetes	2768	SAPROPHYTE	100	70	PF07980,PF00593,PF07715,PF14322,PF13715,PF13620,PF13568,PF00691,PF13505,PF02321
647533111	Bacteroides sp. 2_1_22		Bacteroidetes	3212	SAPROPHYTE	100	70	PF07980,PF00593,PF07715,PF14322,PF13715,PF13620,PF13568,PF00691,PF13505,PF02321
647533112	Bacteroides sp. 2_1_33B		Bacteroidetes	2658	SAPROPHYTE	100	70	PF07980,PF00593,PF07715,PF14322,PF13715,PF13620,PF13568,PF00691,PF13505,PF02321
645058782	Bacteroides sp. 2_1_7		Bacteroidetes	2786	SAPROPHYTE	100	70	PF07980,PF00593,PF07715,PF14322,PF13715,PF13620,PF13568,PF00691,PF13505,PF02321
646206266	Bacteroides sp. 2_2_4		Bacteroidetes	3666	SAPROPHYTE	100	70	PF07980,PF00593,PF07715,PF14322,PF13715,PF13620,PF13568,PF00691,PF13505,PF02321
648861001	Bacteroides sp. 20_3		Bacteroidetes	3028	SAPROPHYTE	100	70	PF07980,PF00593,PF07715,PF14322,PF13715,PF13620,PF13568,PF00691,PF13505,PF02321
648861002	Bacteroides sp. 3_1_19		Bacteroidetes	2820	SAPROPHYTE	100	70	PF07980,PF00593,PF07715,PF14322,PF13715,PF13620,PF13568,PF00691,PF13505,PF02321
648861003	Bacteroides sp. 3_1_23		Bacteroidetes	3349	SAPROPHYTE	100	70	PF07980,PF00593,PF07715,PF14322,PF13715,PF13620,PF13568,PF00691,PF13505,PF02321
647533113	Bacteroides sp. 3_1_33FAA		Bacteroidetes	2934	SAPROPHYTE	100	70	PF07980,PF00593,PF07715,PF14322,PF13715,PF13620,PF13568,PF00691,PF13505,PF02321
649989913	Bacteroides sp. 3_1_40A		Bacteroidetes	3009	SAPROPHYTE	100	70	PF07980,PF00593,PF07715,PF14322,PF13715,PF13620,PF13568,PF00691,PF13505,PF02321
646206273	Bacteroides sp. 3_2_5		Bacteroidetes	2777	SAPROPHYTE	100	70	PF07980,PF00593,PF07715,PF14322,PF13715,PF13620,PF13568,PF00691,PF13505,PF02321
649989914	Bacteroides sp. 4_1_36		Bacteroidetes	2662	SAPROPHYTE	100	70	PF07980,PF00593,PF07715,PF14322,PF13715,PF13620,PF13568,PF00691,PF13505,PF02321
646206274	Bacteroides sp. 4_3_47FAA		Bacteroidetes	2907	SAPROPHYTE	100	70	PF07980,PF00593,PF07715,PF14322,PF13715,PF13620,PF13568,PF00691,PF13505,PF02321
646206263	Bacteroides sp. 9_1_42FAA		Bacteroidetes	3004	SAPROPHYTE	100	70	PF07980,PF00593,PF07715,PF14322,PF13715,PF13620,PF13568,PF00691,PF13505,PF02321
646206264	Bacteroides sp. D1		Bacteroidetes	3212	SAPROPHYTE	100	70	PF07980,PF00593,PF07715,PF14322,PF13715,PF13620,PF13568,PF00691,PF13505,PF02321
645951811	Bacteroides sp. D2		Bacteroidetes	3485	SAPROPHYTE	100	70	PF07980,PF00593,PF07715,PF14322,PF13715,PF13620,PF13568,PF00691,PF13505,PF02321
647533114	Bacteroides sp. D20		Bacteroidetes	2629	SAPROPHYTE	100	70	PF07980,PF00593,PF07715,PF14322,PF13715,PF13620,PF13568,PF00691,PF13505,PF02321
648861004	Bacteroides sp. D22		Bacteroidetes	3417	SAPROPHYTE	100	70	PF07980,PF00593,PF07715,PF14322,PF13715,PF13620,PF13568,PF00691,PF13505,PF02321
641736196	Bacteroides stercoris ATCC 43183		Bacteroidetes	2309	SAPROPHYTE	100	70	PF07980,PF00593,PF07715,PF14322,PF13715,PF13620,PF13568,PF00691,PF13505,PF02321
637000026	Bacteroides thetaiotaomicron VPI-5482		Bacteroidetes	3439	SAPROPHYTE	100	70	PF07980,PF00593,PF07715,PF14322,PF13715,PF13620,PF13568,PF00691,PF13505,PF02321
641380447	Bacteroides uniformis ATCC 8492		Bacteroidetes	2766	SAPROPHYTE	100	70	PF07980,PF00593,PF07715,PF14322,PF13715,PF13620,PF13568,PF00691,PF13505,PF02321
640753008	Bacteroides vulgatus ATCC 8482		Bacteroidetes	2854	SAPROPHYTE	100	70	PF07980,PF00593,PF07715,PF14322,PF13715,PF13620,PF13568,PF00691,PF13505,PF02321
647000214	Bacteroides vulgatus PC510		Bacteroidetes	2739	SAPROPHYTE	100	70	PF07980,PF00593,PF07715,PF14322,PF13715,PF13620,PF13568,PF00691,PF13505,PF02321
647000215	Bacteroides xylanisolvens SD CC 1b		Bacteroidetes	3328	SAPROPHYTE	100	70	PF07980,PF00593,PF07715,PF14322,PF13715,PF13620,PF13568,PF00691,PF13505,PF02321
650377911	Bacteroides xylanisolvens XB1A		Bacteroidetes	3070	SAPROPHYTE	100	70	PF07980,PF00593,PF07715,PF14322,PF13715,PF13620,PF13568,PF00691,PF13505,PF02321
648861005	Bacteroidetes sp. F0058		Bacteroidetes	1046	-	100	70	PF07980,PF00593,PF07715,PF14322,PF13715,PF13620,PF13568,PF00691,PF13505,PF02321
643886113	Capnocytophaga gingivalis ATCC 33624		Bacteroidetes	1401	-	100	70	PF07980,PF00593,PF07715,PF14322,PF13715,PF13620,PF13568,PF00691,PF13505,PF02321
649989920	Capnocytophaga ochracea F0287		Bacteroidetes	1484	-	100	70	PF07980,PF00593,PF07715,PF14322,PF13715,PF13620,PF13568,PF00691,PF13505,PF02321
644736338	Capnocytophaga ochracea VPI 2845, DSM 7271		Bacteroidetes	1468	-	100	70	PF07980,PF00593,PF07715,PF14322,PF13715,PF13620,PF13568,PF00691,PF13505,PF02321
642979305	Capnocytophaga sputigena Capno, ATCC 33612		Bacteroidetes	1595	SAPROPHYTE	100	70	PF07980,PF00593,PF07715,PF14322,PF13715,PF13620,PF13568,PF00691,PF13505,PF02321
649633031	Cellulophaga algicola IC166, DSM 14237		Bacteroidetes	2783	SAPROPHYTE	100	70	PF07980,PF00593,PF07715,PF14322,PF13715,PF13620,PF13568,PF00691,PF13505,PF02321
649633032	Cellulophaga lytica LIM-21, DSM 7489		Bacteroidetes	2179	SAPROPHYTE	100	70	PF07980,PF00593,PF07715,PF14322,PF13715,PF13620,PF13568,PF00691,PF13505,PF02321
644736340	Chitinophaga pinensis UQM 2034, DSM 2588		Bacteroidetes	4399	SAPROPHYTE	100	70	PF07980,PF00593,PF07715,PF14322,PF13715,PF13620,PF13568,PF00691,PF13505,PF02321
643886082	Chryseobacterium gleum F93, ATCC 35910		Bacteroidetes	3061	SAPROPHYTE	100	70	PF07980,PF00593,PF07715,PF14322,PF13715,PF13620,PF13568,PF00691,PF13505,PF02321
648028020	Croceibacter atlanticus HTCC2559		Bacteroidetes	1715	-	100	70	PF07980,PF00593,PF07715,PF14322,PF13715,PF13620,PF13568,PF00691,PF13505,PF02321
638341059	Dokdonia donghaensis MED134		Bacteroidetes	1828	-	100	70	PF07980,PF00593,PF07715,PF14322,PF13715,PF13620,PF13568,PF00691,PF13505,PF02321
644736356	Dyadobacter fermentans NS114, DSM 18053		Bacteroidetes	3725	SAPROPHYTE	100	70	PF07980,PF00593,PF07715,PF14322,PF13715,PF13620,PF13568,PF00691,PF13505,PF02321
643886118	Flavobacteria MS024-2A		Bacteroidetes	1126	-	100	70	PF07980,PF00593,PF07715,PF14322,PF13715,PF13620,PF13568,PF00691,PF13505,PF02321
640612204	Flavobacteria sp. BAL38		Bacteroidetes	1685	SAPROPHYTE	100	70	PF07980,PF00593,PF07715,PF14322,PF13715,PF13620,PF13568,PF00691,PF13505,PF02321
638341093	Flavobacteria sp. BBFL7		Bacteroidetes	1634	SAPROPHYTE	100	70	PF07980,PF00593,PF07715,PF14322,PF13715,PF13620,PF13568,PF00691,PF13505,PF02321
644736368	Flavobacteriaceae bacterium 3519-10		Bacteroidetes	1607	SAPROPHYTE	100	70	PF07980,PF00593,PF07715,PF14322,PF13715,PF13620,PF13568,PF00691,PF13505,PF02321
641380439	Flavobacteriales sp. ALC-1		Bacteroidetes	2133	SAPROPHYTE	100	70	PF07980,PF00593,PF07715,PF14322,PF13715,PF13620,PF13568,PF00691,PF13505,PF02321
644736369	Flavobacterium johnsoniae UW101, ATCC 17061		Bacteroidetes	3417	SAPROPHYTE	100	70	PF07980,PF00593,PF07715,PF14322,PF13715,PF13620,PF13568,PF00691,PF13505,PF02321
643692024	Gemmatimonas aurantiaca T-27T		Gemmatimonadetes	2598	-	100	70	PF07980,PF00593,PF07715,PF14322,PF13715,PF13620,PF13568,PF00691,PF13505,PF02321
639633025	Gramella forsetii KT0803		Bacteroidetes	2394	SAPROPHYTE	100	70	PF07980,PF00593,PF07715,PF14322,PF13715,PF13620,PF13568,PF00691,PF13505,PF02321
646311933	Haliangium ochraceum DSM 14365		Proteobacteria	3900	SAPROPHYTE	100	70	PF07980,PF00593,PF07715,PF14322,PF13715,PF13620,PF13568,PF00691,PF13505,PF02321
641380434	Kordia algicida OT-1		Bacteroidetes	2501	SAPROPHYTE	100	70	PF07980,PF00593,PF07715,PF14322,PF13715,PF13620,PF13568,PF00691,PF13505,PF02321
649633063	Leadbetterella byssophila 4M15, DSM 17132		Bacteroidetes	2431	SAPROPHYTE	100	70	PF07980,PF00593,PF07715,PF14322,PF13715,PF13620,PF13568,PF00691,PF13505,PF02321
638341115	Leeuwenhoekiella blandensis MED217		Bacteroidetes	2704	SAPROPHYTE	100	70	PF07980,PF00593,PF07715,PF14322,PF13715,PF13620,PF13568,PF00691,PF13505,PF02321
648028027	Maribacter sp. HTCC2170		Bacteroidetes	2385	SAPROPHYTE	100	70	PF07980,PF00593,PF07715,PF14322,PF13715,PF13620,PF13568,PF00691,PF13505,PF02321
649633065	Marivirga tractuosa H-43, DSM 4126		Bacteroidetes	2477	SAPROPHYTE	100	70	PF07980,PF00593,PF07715,PF14322,PF13715,PF13620,PF13568,PF00691,PF13505,PF02321
640196209	Microscilla marina ATCC 23134		Bacteroidetes	3733	SAPROPHYTE	100	70	PF07980,PF00593,PF07715,PF14322,PF13715,PF13620,PF13568,PF00691,PF13505,PF02321
649989975	Mucilaginibacter paludis TPT56, DSM 18603		Bacteroidetes	4161	SAPROPHYTE	100	70	PF07980,PF00593,PF07715,PF14322,PF13715,PF13620,PF13568,PF00691,PF13505,PF02321
649633078	Odoribacter splanchnicus 1651/6, DSM 20712		Bacteroidetes	2152	-	100	70	PF07980,PF00593,PF07715,PF14322,PF13715,PF13620,PF13568,PF00691,PF13505,PF02321
649633080	Paludibacter propionicigenes WB4, DSM 17365		Bacteroidetes	2176	SAPROPHYTE	100	70	PF07980,PF00593,PF07715,PF14322,PF13715,PF13620,PF13568,PF00691,PF13505,PF02321
640753039	Parabacteroides distasonis ATCC 8503		Bacteroidetes	2589	SAPROPHYTE	100	70	PF07980,PF00593,PF07715,PF14322,PF13715,PF13620,PF13568,PF00691,PF13505,PF02321
642979358	Parabacteroides johnsonii DSM 18315		Bacteroidetes	2627	SAPROPHYTE	100	70	PF07980,PF00593,PF07715,PF14322,PF13715,PF13620,PF13568,PF00691,PF13505,PF02321
640963016	Parabacteroides merdae ATCC 43184		Bacteroidetes	2453	SAPROPHYTE	100	70	PF07980,PF00593,PF07715,PF14322,PF13715,PF13620,PF13568,PF00691,PF13505,PF02321
646206279	Parabacteroides sp. D13		Bacteroidetes	2894	SAPROPHYTE	100	70	PF07980,PF00593,PF07715,PF14322,PF13715,PF13620,PF13568,PF00691,PF13505,PF02321
644736398	Pedobacter heparinus HIM 762-3, DSM 2366		Bacteroidetes	2973	SAPROPHYTE	100	70	PF07980,PF00593,PF07715,PF14322,PF13715,PF13620,PF13568,PF00691,PF13505,PF02321
649633082	Pedobacter saltans Steyn 113, DSM 12145		Bacteroidetes	2877	SAPROPHYTE	100	70	PF07980,PF00593,PF07715,PF14322,PF13715,PF13620,PF13568,PF00691,PF13505,PF02321
640963036	Pedobacter sp. BAL39		Bacteroidetes	3081	SAPROPHYTE	100	70	PF07980,PF00593,PF07715,PF14322,PF13715,PF13620,PF13568,PF00691,PF13505,PF02321
638341152	Polaribacter irgensii 23-P		Bacteroidetes	1479	SAPROPHYTE	100	70	PF07980,PF00593,PF07715,PF14322,PF13715,PF13620,PF13568,PF00691,PF13505,PF02321
638341218	Polaribacter sp. MED152		Bacteroidetes	1757	SAPROPHYTE	100	70	PF07980,PF00593,PF07715,PF14322,PF13715,PF13620,PF13568,PF00691,PF13505,PF02321
649989985	Porphyromonas asaccharolytica PR426713P-I		Bacteroidetes	1020	-	100	70	PF07980,PF00593,PF07715,PF14322,PF13715,PF13620,PF13568,PF00691,PF13505,PF02321
643886148	Porphyromonas endodontalis ATCC 35406		Bacteroidetes	980	-	100	70	PF07980,PF00593,PF07715,PF14322,PF13715,PF13620,PF13568,PF00691,PF13505,PF02321
642555148	Porphyromonas gingivalis ATCC 33277		Bacteroidetes	1272	-	100	70	PF07980,PF00593,PF07715,PF14322,PF13715,PF13620,PF13568,PF00691,PF13505,PF02321
637000209	Porphyromonas gingivalis W83		Bacteroidetes	1258	-	100	70	PF07980,PF00593,PF07715,PF14322,PF13715,PF13620,PF13568,PF00691,PF13505,PF02321
643886142	Porphyromonas uenonis 60-3		Bacteroidetes	1131	-	100	70	PF07980,PF00593,PF07715,PF14322,PF13715,PF13620,PF13568,PF00691,PF13505,PF02321
648276713	Prevotella amnii CRIS 21A-A		Bacteroidetes	1171	-	100	70	PF07980,PF00593,PF07715,PF14322,PF13715,PF13620,PF13568,PF00691,PF13505,PF02321
645951825	Prevotella bergensis DSM 17361		Bacteroidetes	1680	SAPROPHYTE	100	70	PF07980,PF00593,PF07715,PF14322,PF13715,PF13620,PF13568,PF00691,PF13505,PF02321
647000292	Prevotella bivia JCVIHMP010		Bacteroidetes	1272	-	100	70	PF07980,PF00593,PF07715,PF14322,PF13715,PF13620,PF13568,PF00691,PF13505,PF02321
648276714	Prevotella bryantii B14		Bacteroidetes	1877	SAPROPHYTE	100	70	PF07980,PF00593,PF07715,PF14322,PF13715,PF13620,PF13568,PF00691,PF13505,PF02321
649989986	Prevotella buccae ATCC 33574		Bacteroidetes	1731	SAPROPHYTE	100	70	PF07980,PF00593,PF07715,PF14322,PF13715,PF13620,PF13568,PF00691,PF13505,PF02321
647533195	Prevotella buccae D17		Bacteroidetes	1754	SAPROPHYTE	100	70	PF07980,PF00593,PF07715,PF14322,PF13715,PF13620,PF13568,PF00691,PF13505,PF02321
647000293	Prevotella buccalis ATCC 35310		Bacteroidetes	1596	SAPROPHYTE	100	70	PF07980,PF00593,PF07715,PF14322,PF13715,PF13620,PF13568,PF00691,PF13505,PF02321
643886200	Prevotella copri CB7, DSM 18205		Bacteroidetes	1782	SAPROPHYTE	100	70	PF07980,PF00593,PF07715,PF14322,PF13715,PF13620,PF13568,PF00691,PF13505,PF02321
648276715	Prevotella disiens FB035-09AN		Bacteroidetes	1459	-	100	70	PF07980,PF00593,PF07715,PF14322,PF13715,PF13620,PF13568,PF00691,PF13505,PF02321
648276716	Prevotella marshii DSM 16973		Bacteroidetes	1167	-	100	70	PF07980,PF00593,PF07715,PF14322,PF13715,PF13620,PF13568,PF00691,PF13505,PF02321
648028051	Prevotella melaninogenica ATCC 25845		Bacteroidetes	1476	-	100	70	PF07980,PF00593,PF07715,PF14322,PF13715,PF13620,PF13568,PF00691,PF13505,PF02321
647533196	Prevotella melaninogenica D18		Bacteroidetes	1515	-	100	70	PF07980,PF00593,PF07715,PF14322,PF13715,PF13620,PF13568,PF00691,PF13505,PF02321
649989987	Prevotella multiformis DSM 16608		Bacteroidetes	1422	-	100	70	PF07980,PF00593,PF07715,PF14322,PF13715,PF13620,PF13568,PF00691,PF13505,PF02321
649989988	Prevotella oralis ATCC 33269		Bacteroidetes	1512	SAPROPHYTE	100	70	PF07980,PF00593,PF07715,PF14322,PF13715,PF13620,PF13568,PF00691,PF13505,PF02321
648861012	Prevotella oris C735		Bacteroidetes	1683	SAPROPHYTE	100	70	PF07980,PF00593,PF07715,PF14322,PF13715,PF13620,PF13568,PF00691,PF13505,PF02321
645951806	Prevotella oris F0302		Bacteroidetes	1735	SAPROPHYTE	100	70	PF07980,PF00593,PF07715,PF14322,PF13715,PF13620,PF13568,PF00691,PF13505,PF02321
646564560	Prevotella ruminicola 23		Bacteroidetes	2002	SAPROPHYTE	100	70	PF07980,PF00593,PF07715,PF14322,PF13715,PF13620,PF13568,PF00691,PF13505,PF02321
649989989	Prevotella salivae DSM 15606		Bacteroidetes	1569	SAPROPHYTE	100	70	PF07980,PF00593,PF07715,PF14322,PF13715,PF13620,PF13568,PF00691,PF13505,PF02321
647533197	Prevotella sp. F0039		Bacteroidetes	1218	-	100	70	PF07980,PF00593,PF07715,PF14322,PF13715,PF13620,PF13568,PF00691,PF13505,PF02321
647533198	Prevotella sp. F0108		Bacteroidetes	1666	SAPROPHYTE	100	70	PF07980,PF00593,PF07715,PF14322,PF13715,PF13620,PF13568,PF00691,PF13505,PF02321
647000294	Prevotella sp. F0295		Bacteroidetes	1557	SAPROPHYTE	100	70	PF07980,PF00593,PF07715,PF14322,PF13715,PF13620,PF13568,PF00691,PF13505,PF02321
645951840	Prevotella tannerae ATCC 51259		Bacteroidetes	1199	-	100	70	PF07980,PF00593,PF07715,PF14322,PF13715,PF13620,PF13568,PF00691,PF13505,PF02321
647000295	Prevotella timonensis CRIS 5C-B1		Bacteroidetes	1451	-	100	70	PF07980,PF00593,PF07715,PF14322,PF13715,PF13620,PF13568,PF00691,PF13505,PF02321
645951836	Prevotella veroralis F0319		Bacteroidetes	1447	-	100	70	PF07980,PF00593,PF07715,PF14322,PF13715,PF13620,PF13568,PF00691,PF13505,PF02321
645058700	Propionibacterium acidifaciens F0233		Actinobacteria	984	-	100	70	PF07980,PF00593,PF07715,PF14322,PF13715,PF13620,PF13568,PF00691,PF13505,PF02321
638341165	Psychroflexus torquis ATCC 700755		Bacteroidetes	3399	SAPROPHYTE	100	70	PF07980,PF00593,PF07715,PF14322,PF13715,PF13620,PF13568,PF00691,PF13505,PF02321
646311949	Rhodothermus marinus DSM 4252		Bacteroidetes	2317	SAPROPHYTE	100	70	PF07980,PF00593,PF07715,PF14322,PF13715,PF13620,PF13568,PF00691,PF13505,PF02321
649633092	Riemerella anatipestifer A350/72, DSM 15868		Bacteroidetes	1187	-	100	70	PF07980,PF00593,PF07715,PF14322,PF13715,PF13620,PF13568,PF00691,PF13505,PF02321
646311950	Robiginitalea biformata HTCC2501		Bacteroidetes	2083	SAPROPHYTE	100	70	PF07980,PF00593,PF07715,PF14322,PF13715,PF13620,PF13568,PF00691,PF13505,PF02321
637000250	Salinibacter ruber M31, DSM 13855		Bacteroidetes	1931	-	100	70	PF07980,PF00593,PF07715,PF14322,PF13715,PF13620,PF13568,PF00691,PF13505,PF02321
643886135	Sphingobacterium spiritivorum ATCC 33300		Bacteroidetes	2926	SAPROPHYTE	100	70	PF07980,PF00593,PF07715,PF14322,PF13715,PF13620,PF13568,PF00691,PF13505,PF02321
645058810	Sphingobacterium spiritivorum ATCC 33861		Bacteroidetes	2803	SAPROPHYTE	100	70	PF07980,PF00593,PF07715,PF14322,PF13715,PF13620,PF13568,PF00691,PF13505,PF02321
646311954	Spirosoma linguale DSM 74		Bacteroidetes	4513	SAPROPHYTE	100	70	PF07980,PF00593,PF07715,PF14322,PF13715,PF13620,PF13568,PF00691,PF13505,PF02321
640963037	Ulvibacter sp. SCB49		Bacteroidetes	1767	-	100	70	PF07980,PF00593,PF07715,PF14322,PF13715,PF13620,PF13568,PF00691,PF13505,PF02321
650377986	Weeksella virosa 9751, DSM 16922		Bacteroidetes	1268	-	100	70	PF07980,PF00593,PF07715,PF14322,PF13715,PF13620,PF13568,PF00691,PF13505,PF02321
646564591	Zunongwangia profunda SM-A87		Bacteroidetes	3045	SAPROPHYTE	100	70	PF07980,PF00593,PF07715,PF14322,PF13715,PF13620,PF13568,PF00691,PF13505,PF02321
643886079	Flavobacteria MS024-3C		Bacteroidetes	850	-	90	70	PF07980,PF00593,PF07715,PF14322,PF13715,PF13620,PF13568,PF00691,PF02321
640753027	Flavobacterium psychrophilum JIP02/86		Bacteroidetes	1509	-	90	70	PF00593,PF07715,PF14322,PF13715,PF13620,PF13568,PF00691,PF13505,PF02321
642555115	Candidatus Cloacamonas acidaminovorans		root	1135	-	80	70	PF00593,PF07715,PF13715,PF13620,PF13568,PF00691,PF13505,PF02321
642555120	Chlorobaculum parvum NCIB 8327		Chlorobi	1469	-	80	70	PF00593,PF07715,PF13715,PF13620,PF13568,PF00691,PF13505,PF02321
637000073	Chlorobium tepidum TLS		Chlorobi	1328	-	80	70	PF00593,PF07715,PF13715,PF13620,PF13568,PF00691,PF13505,PF02321
637000186	Myxococcus xanthus DK 1622		Proteobacteria	4272	SAPROPHYTE	80	70	PF07980,PF00593,PF07715,PF13715,PF13620,PF00691,PF13505,PF02321
639633060	Solibacter usitatus Ellin6076		Acidobacteria	5030	SAPROPHYTE	80	70	PF00593,PF07715,PF13715,PF13620,PF13568,PF00691,PF13505,PF02321
649633096	Stigmatella aurantiaca DW4/3-1		Proteobacteria	4937	SAPROPHYTE	80	70	PF07980,PF00593,PF07715,PF13715,PF13620,PF00691,PF13505,PF02321
639857000	Stigmatella aurantiaca DW4/3-1		Proteobacteria	4731	SAPROPHYTE	80	70	PF07980,PF00593,PF07715,PF13715,PF13620,PF00691,PF13505,PF02321
649990030	Vibrio sinaloensis CAIM 648, DSM 21326		Proteobacteria	3357	-	80	70	PF00593,PF07715,PF13715,PF13620,PF13568,PF00691,PF13505,PF02321
643692001	Acidobacterium capsulatum ATCC 51196		Acidobacteria	2528	SAPROPHYTE	70	70	PF00593,PF07715,PF13715,PF13620,PF00691,PF13505,PF02321
645058786	Acidovorax delafieldii 2AN		Proteobacteria	3160	-	70	70	PF00593,PF07715,PF13715,PF13620,PF00691,PF13505,PF02321
647533109	Alcanivorax sp. DG881		Proteobacteria	2445	-	70	70	PF00593,PF07715,PF13715,PF13620,PF00691,PF13505,PF02321
645058809	Alteromonas macleodii ATCC 27126		Proteobacteria	3075	SAPROPHYTE	70	70	PF00593,PF07715,PF13620,PF13568,PF00691,PF13505,PF02321
642555105	Alteromonas macleodii Deep ecotype, DSM 17117		Proteobacteria	2907	-	70	70	PF00593,PF07715,PF13620,PF13568,PF00691,PF13505,PF02321
643348507	Anaeromyxobacter dehalogenans 2CP-1		Proteobacteria	2876	SAPROPHYTE	70	70	PF00593,PF07715,PF13715,PF13620,PF00691,PF13505,PF02321
637000007	Anaeromyxobacter dehalogenans 2CP-C		Proteobacteria	2810	SAPROPHYTE	70	70	PF00593,PF07715,PF13715,PF13620,PF00691,PF13505,PF02321
642555106	Anaeromyxobacter sp K		Proteobacteria	2894	SAPROPHYTE	70	70	PF00593,PF07715,PF13715,PF13620,PF00691,PF13505,PF02321
640753003	Anaeromyxobacter sp. Fw109-5		Proteobacteria	2948	SAPROPHYTE	70	70	PF00593,PF07715,PF13715,PF13620,PF00691,PF13505,PF02321
638341141	Bermanella marisrubri RED65		Proteobacteria	2408	-	70	70	PF00593,PF07715,PF13715,PF13620,PF00691,PF13505,PF02321
647533115	Brevundimonas sp. BAL3		Proteobacteria	2416	SAPROPHYTE	70	70	PF00593,PF07715,PF13715,PF13620,PF00691,PF13505,PF02321
642555113	Burkholderia phytofirmans PsJN		Proteobacteria	4700	SAPROPHYTE	70	70	PF00593,PF07715,PF13715,PF13620,PF00691,PF13505,PF02321
647000222	Burkholderia sp. Ch1-1		Proteobacteria	5000	-	70	70	PF00593,PF07715,PF13715,PF13620,PF00691,PF13505,PF02321
642979355	Burkholderia sp. H160		Proteobacteria	4551	SAPROPHYTE	70	70	PF00593,PF07715,PF13715,PF13620,PF00691,PF13505,PF02321
637000053	Burkholderia xenovorans LB400		Proteobacteria	5309	-	70	70	PF00593,PF07715,PF13715,PF13620,PF00691,PF13505,PF02321
645951862	Campylobacter fetus venerealis Azul-94		Proteobacteria	979	-	70	70	PF00593,PF07715,PF13715,PF13620,PF00691,PF13505,PF02321
646564519	Caulobacter segnis ATCC 21756		Proteobacteria	3047	SAPROPHYTE	70	70	PF00593,PF07715,PF13715,PF13620,PF00691,PF13505,PF02321
638341060	Chlorobium ferrooxidans DSM 13031		Chlorobi	1500	-	70	70	PF00593,PF07715,PF13715,PF13620,PF00691,PF13505,PF02321
642555121	Chlorobium limicola DSM 245		Chlorobi	1768	-	70	70	PF00593,PF07715,PF13715,PF13620,PF00691,PF13505,PF02321
642555122	Chlorobium phaeobacteroides BS1		Chlorobi	1743	-	70	70	PF00593,PF07715,PF13715,PF13620,PF00691,PF13505,PF02321
639633020	Chlorobium phaeobacteroides DSM 266		Chlorobi	1888	-	70	70	PF00593,PF07715,PF13715,PF13620,PF00691,PF13505,PF02321
640427130	Chlorobium phaeovibrioides DSM 265		Chlorobi	1288	-	70	70	PF00593,PF07715,PF13715,PF13620,PF00691,PF13505,PF02321
642555123	Chloroherpeton thalassium ATCC 35110		Chlorobi	1939	-	70	70	PF00593,PF07715,PF13715,PF13620,PF00691,PF13505,PF02321
647000225	Citromicrobium bathyomarinum JL354		Proteobacteria	2138	-	70	70	PF00593,PF07715,PF13715,PF13620,PF00691,PF13505,PF02321
637000081	Colwellia psychoerythraea 34H		Proteobacteria	3305	SAPROPHYTE	70	70	PF00593,PF07715,PF13715,PF13620,PF00691,PF13505,PF02321
638341070	Congregibacter litoralis KT71		Proteobacteria	2787	SAPROPHYTE	70	70	PF00593,PF07715,PF13620,PF13568,PF00691,PF13505,PF02321
646564524	Coraliomargarita akajimensis DSM 45221		Verrucomicrobia	1967	SAPROPHYTE	70	70	PF00593,PF07715,PF13715,PF13620,PF00691,PF13505,PF02321
643348538	Desulfovibrio desulfuricans desulfuricans ATCC 27774		Proteobacteria	1580	-	70	70	PF00593,PF07715,PF13620,PF13568,PF00691,PF13505,PF02321
648276636	Desulfovibrio fructosovorans JJ		Proteobacteria	2649	-	70	70	PF00593,PF07715,PF13715,PF13620,PF00691,PF13505,PF02321
638341078	Desulfuromonas acetoxidans DSM 684		Proteobacteria	2314	-	70	70	PF00593,PF07715,PF13715,PF13620,PF00691,PF13505,PF02321
648028024	Dickeya dadantii 3937		Proteobacteria	3379	SAPROPHYTE	70	70	PF00593,PF07715,PF13620,PF13568,PF00691,PF13505,PF02321
644736357	Edwardsiella ictaluri 93-146		Proteobacteria	2702	-	70	70	PF00593,PF07715,PF13620,PF13568,PF00691,PF13505,PF02321
647000237	Edwardsiella tarda ATCC 23685		Proteobacteria	2704	-	70	70	PF00593,PF07715,PF13620,PF13568,PF00691,PF13505,PF02321
649989931	Enterobacteriaceae bacterium 9_2_54FAA		Proteobacteria	3377	SAPROPHYTE	70	70	PF00593,PF07715,PF13620,PF13568,PF00691,PF13505,PF02321
637000103	Erythrobacter litoralis HTCC2594		Proteobacteria	2035	SAPROPHYTE	70	70	PF00593,PF07715,PF13715,PF13620,PF00691,PF13505,PF02321
648276644	Escherichia coli H591		Proteobacteria	3977	SAPROPHYTE	70	70	PF00593,PF07715,PF13620,PF13568,PF00691,PF13505,PF02321
648276656	Escherichia coli MS 182-1		Proteobacteria	3906	SAPROPHYTE	70	70	PF00593,PF07715,PF13620,PF13568,PF00691,PF13505,PF02321
648028026	Ferrimonas balearica PAT, DSM 9799		Proteobacteria	2881	-	70	70	PF00593,PF07715,PF13715,PF13620,PF00691,PF13505,PF02321
646206254	Fusobacterium mortiferum ATCC 9817		Fusobacteria	1719	SAPROPHYTE	70	70	PF00593,PF07715,PF13715,PF13620,PF00691,PF13505,PF02321
641736256	Fusobacterium nucleatum polymorphum ATCC 10953		Fusobacteria	1414	-	70	70	PF00593,PF07715,PF13715,PF13568,PF00691,PF13505,PF02321
645951859	Fusobacterium ulcerans ATCC 49185		Fusobacteria	2017	-	70	70	PF00593,PF07715,PF13620,PF13568,PF00691,PF13505,PF02321
647533248	gamma proteobacterium sp. HTCC5015		Proteobacteria	1678	-	70	70	PF00593,PF07715,PF13715,PF13620,PF00691,PF13505,PF02321
647533249	Gamma proteobacterium sp. NOR5-3		Proteobacteria	2641	SAPROPHYTE	70	70	PF00593,PF07715,PF13620,PF13568,PF00691,PF13505,PF02321
649633049	Geobacter sp. M18		Proteobacteria	3094	SAPROPHYTE	70	70	PF00593,PF07715,PF13715,PF13620,PF00691,PF13505,PF02321
640427115	Geobacter uraniireducens Rf4		Proteobacteria	3253	-	70	70	PF00593,PF07715,PF13715,PF13620,PF00691,PF13505,PF02321
643886097	Glaciecola sp. HTCC 2999		Proteobacteria	1698	-	70	70	PF00593,PF07715,PF13715,PF13620,PF00691,PF13505,PF02321
637000121	Gloeobacter violaceus PCC 7421		Cyanobacteria	2918	-	70	70	PF00593,PF07715,PF13715,PF13620,PF00691,PF13505,PF02321
648276601	Granulicella mallensis MP5ACTX8		Acidobacteria	3326	SAPROPHYTE	70	70	PF00593,PF07715,PF13715,PF13620,PF00691,PF13505,PF02321
649633002	Granulicella tundricola MP5ACTX9		Acidobacteria	3225	SAPROPHYTE	70	70	PF00593,PF07715,PF13715,PF13620,PF00691,PF13505,PF02321
644736375	Hirschia baltica ATCC 49814		Proteobacteria	2332	SAPROPHYTE	70	70	PF00593,PF07715,PF13715,PF13620,PF00691,PF13505,PF02321
637000135	Hyphomonas neptunium ATCC 15444		Proteobacteria	2386	-	70	70	PF00593,PF07715,PF13715,PF13620,PF00691,PF13505,PF02321
644736377	Kangiella koreensis SW-125, DSM 16069		Proteobacteria	1957	-	70	70	PF00593,PF07715,PF13715,PF13620,PF00691,PF13505,PF02321
637000001	Korebacter versatilis Ellin345		Acidobacteria	3308	SAPROPHYTE	70	70	PF00593,PF07715,PF13715,PF13620,PF00691,PF13505,PF02321
642555136	Leptospira biflexa Patoc 1 (Ames)		Spirochaetes	2185	-	70	70	PF00593,PF07715,PF13715,PF13620,PF00691,PF13505,PF02321
642555137	Leptospira biflexa Patoc 1 (Paris)		Spirochaetes	2190	-	70	70	PF00593,PF07715,PF13715,PF13620,PF00691,PF13505,PF02321
637000157	Maricaulis maris MCS10		Proteobacteria	2257	SAPROPHYTE	70	70	PF00593,PF07715,PF13715,PF13620,PF00691,PF13505,PF02321
640963027	Marinobacter algicola DG893		Proteobacteria	3103	-	70	70	PF00593,PF07715,PF13715,PF13620,PF00691,PF13505,PF02321
640753033	Marinomonas sp. MWYL1		Proteobacteria	3203	SAPROPHYTE	70	70	PF00593,PF07715,PF13620,PF13568,PF00691,PF13505,PF02321
638341138	Oceanicaulis alexandrii HTCC2633		Proteobacteria	2035	-	70	70	PF00593,PF07715,PF13715,PF13620,PF00691,PF13505,PF02321
648028050	Parvularcula bermudensis HTCC2503		Proteobacteria	1854	-	70	70	PF00593,PF07715,PF13715,PF13620,PF00691,PF13505,PF02321
645058870	Pedosphaera parvula Ellin514		Verrucomicrobia	3703	SAPROPHYTE	70	70	PF00593,PF07715,PF13715,PF13620,PF00691,PF13505,PF02321
637000205	Pelodictyon luteolum DSM 273		Chlorobi	1458	-	70	70	PF00593,PF07715,PF13715,PF13620,PF00691,PF13505,PF02321
642555146	Pelodictyon phaeoclathratiforme BU-1		Chlorobi	1964	-	70	70	PF00593,PF07715,PF13715,PF13620,PF00691,PF13505,PF02321
642555149	Prosthecochloris aestuarii SK413, DSM 271		Chlorobi	1672	-	70	70	PF00593,PF07715,PF13715,PF13620,PF00691,PF13505,PF02321
637000216	Pseudoalteromonas atlantica T6c		Proteobacteria	3298	SAPROPHYTE	70	70	PF00593,PF07715,PF13715,PF13620,PF00691,PF13505,PF02321
637000217	Pseudoalteromonas haloplanktis TAC125		Proteobacteria	2588	-	70	70	PF00593,PF07715,PF13715,PF13620,PF00691,PF13505,PF02321
649633085	Pseudoalteromonas sp. SM9913		Proteobacteria	2747	-	70	70	PF00593,PF07715,PF13715,PF13620,PF00691,PF13505,PF02321
639857033	Pseudoalteromonas sp. TW-7		Proteobacteria	2747	-	70	70	PF00593,PF07715,PF13715,PF13620,PF00691,PF13505,PF02321
638341157	Pseudoalteromonas tunicata D2		Proteobacteria	3025	-	70	70	PF00593,PF07715,PF13715,PF13620,PF00691,PF13505,PF02321
649633087	Pseudoxanthomonas suwonensis 11-1		Proteobacteria	2394	SAPROPHYTE	70	70	PF00593,PF07715,PF13715,PF13620,PF00691,PF13505,PF02321
639857003	Rhodobacterales sp.HTCC2255		Proteobacteria	3181	-	70	70	PF00593,PF07715,PF13715,PF13620,PF00691,PF13505,PF02321
642555156	Salmonella enterica sv Heidelberg SL476, CVM30485		Proteobacteria	3676	SAPROPHYTE	70	70	PF00593,PF07715,PF13620,PF13568,PF00691,PF13505,PF02321
639633057	Shewanella amazonensis SB2B		Proteobacteria	2869	-	70	70	PF00593,PF07715,PF13715,PF13620,PF00691,PF13505,PF02321
643348574	Shewanella baltica OS223		Proteobacteria	3380	-	70	70	PF00593,PF07715,PF13715,PF13620,PF00691,PF13505,PF02321
641522648	Shewanella halifaxensis HAW-EB4		Proteobacteria	3194	SAPROPHYTE	70	70	PF00593,PF07715,PF13715,PF13620,PF00691,PF13505,PF02321
637000258	Shewanella oneidensis MR-1		Proteobacteria	3320	-	70	70	PF00593,PF07715,PF13715,PF13620,PF00691,PF13505,PF02321
641228508	Shewanella pealeana ANG-SQ1, ATCC 700345		Proteobacteria	3202	SAPROPHYTE	70	70	PF00593,PF07715,PF13715,PF13620,PF00691,PF13505,PF02321
643348575	Shewanella piezotolerans WP3		Proteobacteria	3322	SAPROPHYTE	70	70	PF00593,PF07715,PF13715,PF13620,PF00691,PF13505,PF02321
639633058	Shewanella sp. ANA-3		Proteobacteria	3349	-	70	70	PF00593,PF07715,PF13715,PF13620,PF00691,PF13505,PF02321
637000259	Shewanella sp. MR-4		Proteobacteria	3083	-	70	70	PF00593,PF07715,PF13715,PF13620,PF00691,PF13505,PF02321
637000260	Shewanella sp. MR-7		Proteobacteria	3116	-	70	70	PF00593,PF07715,PF13715,PF13620,PF00691,PF13505,PF02321
646564568	Shewanella violacea DSS12		Proteobacteria	2997	-	70	70	PF00593,PF07715,PF13715,PF13620,PF00691,PF13505,PF02321
649633100	Terriglobus saanensis SP1PR4		Acidobacteria	2893	SAPROPHYTE	70	70	PF00593,PF07715,PF13715,PF13620,PF00691,PF13505,PF02321
647533243	Verrucomicrobiales sp. DG1235		Verrucomicrobia	3075	SAPROPHYTE	70	70	PF00593,PF07715,PF13715,PF13620,PF00691,PF13505,PF02321
640963038	Vibrio shilonii AK1		Proteobacteria	3844	SAPROPHYTE	70	70	PF00593,PF07715,PF13620,PF13568,PF00691,PF13505,PF02321
638341229	Vibrio sp. Ex25		Proteobacteria	3296	SAPROPHYTE	70	70	PF00593,PF07715,PF13620,PF13568,PF00691,PF13505,PF02321
646311966	Vibrio sp. Ex25		Proteobacteria	3437	SAPROPHYTE	70	70	PF00593,PF07715,PF13620,PF13568,PF00691,PF13505,PF02321
637000342	Xanthomonas axonopodis pv. citri 306		Proteobacteria	3436	SAPROPHYTE	70	70	PF00593,PF07715,PF13715,PF13620,PF00691,PF13505,PF02321
647000347	Xanthomonas fuscans aurantifolii ICPB 10535		Proteobacteria	3111	SAPROPHYTE	70	70	PF00593,PF07715,PF13715,PF13620,PF00691,PF13505,PF02321
647000348	Xanthomonas fuscans aurantifolii ICPB 11122		Proteobacteria	3066	SAPROPHYTE	70	70	PF00593,PF07715,PF13715,PF13620,PF00691,PF13505,PF02321
