# Supplementary material for: Inference of phenotype-defining functional modules of protein families for microbial plant biomass degraders
Source: Biotechnol Biofuels. 2014 Sep 9;7:124. doi: 10.1186/s13068-014-0124-8 (PMC4189754; doi:10.1186/s13068-014-0124-8)
Supplement: Additional file 13: — Protein sequences of the identified gene cluster in the cow rumen draft genome AGa. Protein sequences (NODE_457020_ORF_01620 to NODE_457020_ORF_01740) from the cow rumen metagenome representing a gene cluster in the draft genome AGa (discussed in the main manuscript), as well as its surrounding genes. [file 13068_2014_124_MOESM13_ESM.faa]

>NODE_457020_length_97146_cov_14.955994_orf_01620 complement(2..5197)
LGGALKYFFVLLTLVFSLFAGFSSAQAATHTVRFVYDCEETRHECAVMTRETGAPFAFLP
QNPFCAGKNFNHWVNDATDAVVDESTTVTGNMVVRAVYDDIHLYTITVNYYYIDCSDGNA
KKVFDQAAYIIDGTKVTDGHPYQITSPAQTNVPVAVQNCTANATDDIFYPEEPTISITSA
ELAALGSEREMTREVKYVPFTATYSFVYKLKNLTGNGYTEIDRENNVHGVKNSTVTATVK
NFDYAEFESTTPTLITEESGQEIDVFYTRKNFLLSFNTNGGTPVNAIQSPYGSEVTIPSS
NPTRTGYTFAGWYLDEGLTQPAGNKVTLNADQTLYAKWTGKTVNYTIVYMFEKYNEEGTS
SSFVYDNSEVGQATVGSTVSATNANIPDKTRKGWEKDNAQNASSSIEVKADGSAVLYVYY
KLKEYTFRFNAGTYETGGWFSNTYNVYATLVGHNVTNQQNQLSYSMTVKLGQDISSTWPM
EVTGYYRSGGNQSVNFRGWYPNNGENSVYVTKRLTVTEDMLPSSNNSNTVTYTAQWLAGG
YTIAVEYWLQDANGNYQKDERLSQTFYSETSTSNLSAKDLKGYENVDAPAGYPSTGNACD
VIFSQNNNGGYVRDDAHSVPNVTYEESDGHSYRAYRNPSNQTIEGDGGKRYSRNGNNNNY
RFSEANNGSYVRDDARTYAAYGVTYWNYQNHYYRSRQINFTYDYGQTRYNRQEQNCVYTY
RFYYNRETHTITYKDGSTTLNTVSNVRFGANINSTTYNYTPNKPSGKEDYTWGGWKSDAN
LTNDYTFDVMPGNDLILYACWNAPKYTVTFNLNYEGASDPYYSQTVEKYKVATDPGLPSR
AHYVFEGWYTDPVGGTRYSVGEQVTADVTLYAHWQLIPLEYTVKYLEEGTNNELFTEKTV
KSPAFTLGYEVTEQALTIAGYMPDNAEKRLALDYEGNVITFFYVTKPESNKYKVRYLLKD
SNIEVHEESDWVTVPGNRTSITVLAANVDKTWMGGQPGVTQDILAKDYYPEETATTFQLG
KDGESNIFTIYYLDYKSVIFNITYVDMCGNPIPGIPVVKKAVQKDAVYELDRNLQGYTFN
KLCASWAGLPEPQCSTYVSSTPVVWEAPEGPSSLEAWAYFQKNLTITAKNQNKTYDGTAL
RSEGTDDVTLLGLETGHALSSISYDGLVTNVSEGSVPTTPRDAQFTGACDSFYHIEYVPG
NLRITPQNVTVALNPDRWTNGDCYNGVPRTIGFRNNGAEIIISSALYDSQHGDEIRTQAA
AISMTETDAGTYTLPKADVLNGVRIPEDQNYNVTPVVRDGELVICPAPLTVTTGSATKEY
DGEALTESTVTIEGLINNQYVDESTVTATATGSQTEVGESVNTYEINWGDVNPNNYEISS
EDLGTLKVTLSCADTTLQTAEDATDCTVEYTPVAPQENNVAEGATFSYKLNDGETIAYPG
SSFDVNDGDKLSWSVMIDGAEFSTCEQTIRVEDGTKPVIALNTESKPDGYDWGCNPTVVA
PQFTFSDNCDGEGNVPEADVTPSQSSNGCQVTKTWTANYKDAAGNVAESVVVTYHWTEDT
EKPVISVVKHEPDACNPEEIVAPTFSVTDNCDETIASRLKVETAGAEGEGCHKSQTWTAT
CTDSCGNVAESGVVTYNWTEDTEKPVISVVKHEPDACNPEEIVAPTFSVTDNCDETIASR
LKVETAGAEGEGCHKSQTWTATCTDSCGNVAESVVGTYNWTEDTEKPVISVV
>NODE_457020_length_97146_cov_14.955994_orf_01630 complement(5674..7806)
MKKVLFLLMAAFAWIQVNAADVSDNYIEKWGRLKLVGIQLSSENGEAIQLKGWSSFGFYG
ENCLTSANDLESMKGAGANCVRIARYLGNGSGSIDDNGIKNWMSWTAQKGMYCVIDWHIL
EAANGDGNPGKYTNDAKNFFRMVAQEVADKKYKHIIYELCNEPSGVGWGTIKSYAEDVIK
TIVAIDKNKPVVIVGTPNWDQYIYSQVASKGDLINTNDAYVMYAFHLYANEAAHVGLESS
EFLPASTRIPIFVSEWGLSSAQPEKRGSYDDVNTSFATTFLRHCAGYDGCGQIVSWMNWS
YGMKREGSSTFKDRCGGELSPSGKFIQEMLGGELKPVVTACYGGICFELGADSEDATLNL
GFYDDNPEKQDGDWAASSGITYYDANNTDEEGYTKATATTYDEKETIMSENKNSNVEREV
LKCYAGRDWCDFRIDECVDVTGACIEGSWSSGLYNLGWVCAGEWLLYTFDVKDPGYYSMQ
MAVNTSDESRGIGSTKCDEETGECVATGAGGFILTLKDHASQVFMVDVKKSTPTEPVAMS
AEQYAPYIDGPVNGKTSKDGNDKVWCYTGDHELGMERTYDGILFKEAGKHVVKMSFPNGH
VGIGGLRFTYEKPYTGEGYPEEINNLDGTSVEKILNNTESIVYPSVVADGIINVAAEGKA
DVKIFNLVGAEVYSTSIEGASKLAINLAAGVYNVEVASAEGSKFAKIIVK
>NODE_457020_length_97146_cov_14.955994_orf_01640 complement(8100..9593)
LKINKNFNTMENNQKLSILEKLSYGAGDLACNLFWGLICMATAFYTDYFGIAPAVVGTMV
LVVSCIDIAFDVIIGAIADRHNTRWGRFRPWILFGVVPFCVIGFFTFYTPEFNETGKVIY
AYATFLLCRLMYSVVNVPYGALMGVISPDPDERTSVSAFRNIGAQIGCLCSYGMVFTLVR
FIQDHLNCSGQAAFSWTAFIYAIAAFVMLMCTFFFTRERVEPVKQETSKLSDDVKDLCKN
KPWIMLSIAGIAMLFFVFVHNGLIPYYAKYCLADYNIVDGQEVFTVSGTLFGFELTWELV
STLLLASGSVFTIIGTMLIQTVVKKFGKKPTWIACFTLASLLSLSFLVLDRSNIGTIIIL
NIIFTLAIGPSGYIMWSMYADVADNAEVETGRRATGLIYSSATMAQKLGQALANSIPAYA
LAAIGFVANTQLSPETIESLKSYFSLLPLVGSVIGILALVFYKIDEETIRRNSAILEAKR
AEEKGKQESVGQEVEQI
>NODE_457020_length_97146_cov_14.955994_orf_01650 complement(9594..11357)
MVKGLFALALGALTFTQCDSPKEKSIKLVQENVGYKFAAIDTSWKNLSVREKIGQTMMVV
SQYYDQKKIGGGDMKAFMEKYPIGGFFIARWYFDNYQKQYNTSSENLIASAMKDYAAAAK
YPLFFSEDFERGLGETYPKYTHMPAEMSLGAANNPTLAYDFGKAIASEAKEMGFNWLLHP
VCDLNMNPLQELVIERSVSDDVEKAIPILKKQMEGIHEQNVISTVKHFPGDGVTMRNQHI
VTTANTLSEEEWKATFGKLFGEMIDDGAASIMVGHIQLPFYQKEKINGQLPPATLSKELM
VDLLKNKMKYNGVVITDALNMGGCAGYYKNELEVSVQCFAAGADIVLWPSLAYMDTVEAR
INRGEIPMSRLDDAVSRVWALRERFGLLEKGSPDSLCTPMNEETKAFVKETGTKLAESAI
TLEEDCNSDIPLKPDMTKKLLIVPVGYCLDEGKFSVTKQEFEKRGFDVTVMVNPHFYDWG
YRIDSLDYYDKIIVCFENRYFAPLGTPFFKDKESFGVWTVNMTDPKKRIAISYSNPFLND
CYEGVAPVKVNAYSIDPFTQTAVVRALCGEIPFTAHSPVKLNPDALK
>NODE_457020_length_97146_cov_14.955994_orf_01660 complement(11436..12665)
MKRLFFGALMALVVLVSCGGGGNNAKQKKSVSPYPENSPVAKYGRLQVKDLQLCDKDGNP
VQLAGMSTMGWQWCGDCYTKESIKTMVEEWGINVLRLAMYVEEGGYNTNPIGFKQRMCEM
IDICGELGIYCIVDWHILTPGNPLDSKYGGAKEFFSFISKKYANKEHLLYEICNEPNNCL
EKGDPIHPWVCTKETNVTWDMIADYADEIIPAIQGNYDSLKVSHPIVIVGTPQWDQLVDA
CLKEGMYQGNGKDLCDSLPARDARLKHDNVMYAFHFYAKEHNEGFEKDGKPDYYNMYAYM
YDVLGKLPVFCSEFGLCEANGNGELDPDRTDKWLLLLSGNNAGKQVVSFCNWSFSDNERS
SSALNPGACAREAWNDVTPSGDYIKRILSVVNKGGVDSTVLKQSNLYTK
>NODE_457020_length_97146_cov_14.955994_orf_01670 complement(12741..15233)
MNFGHFDDANREFVITNPATPFPWINYLGNEDFFGLISNTAGGYSFYKDAKFRRITRYRY
NGVPMDNGGRYFYINDNGTVWNPGWKPCKTPLDAYECRHGMNYTRITGAKNGIEASVLFF
VPLKTWAEVQKVTLRNTTTYAKKIKLFSFAEWCLWNAATDMENFQRNWSTGEVEIDGSVI
YHKTEYKERRNHYAYYALTNSKIDGYDTDRESFIGLYNEFADPQCVMAGKPANSLAHGWS
PIASHYVEVELQPGESKDFIFVLGYVENEQDEKFSKEDITRKKNGTLISSQDSDVTLVNK
KKALETIKRFSTVKAVDEAFAELAAMWDKLLEVYVVKSDDEKLNRMVNIWSQYQCMITFN
FSRSASFFESGIGRGMGFRDSNQDLVGFVHQVPSRARQRIIDIASTQFPDGGCYHQYQPL
TKRGNNDIGGGFNDDPCWLIFGTAAYVKETGDFSILDEPVPFDNKPGTEVSLFEHLKISF
NHVVNNLGPHMLPLIGRADWNDCLNLNCFSWDPNESFQTTENNSVGSKAESLMIAGLFVV
TGKDYVELCKQLGKADEAARAQKCIDSMVEAVKKHGWDGDWYLRAYDFYGNKIGSKECEE
GKIFIESQGFCTMAGIGLEEGMVDKAIDSCKKYLDCEHGMVLNNPAYTTYHVEMGEISSY
PAGYKENAGIFCHNNPWVIIGETVAGRGNDAWELFRKIAPMYLKDQALHKVEPYVNCQMV
AGKDAAKPGEGKNSWLTGTAAWMWLTVSQYLLGIKPAYTGLEVNPCLPADIKGYSINRIF
RDAEYSIKVTNPSGVQKGVKKLIVNGKEITGNIVPMQPKGSKNVVEVIMG
>NODE_457020_length_97146_cov_14.955994_orf_01680 complement(15477..16364)
MKKQIISLLALMVSFAPTTFAEDVVDEQLTVLEDAVESVKDSSLQAVKDSAKQVVKVAED
SLATSLEEVVDSVAADTSEPYVPYSEGLLLRPEVGGGKLLFSDRVDTKPNFDITAGVNLA
YQLNANLSIGWGVSFYMSSMKMEDFDEIMDWNPTLRDEYEDKVYRLPIYIMGRWKFTPRK
VTPFVDARLGYAVGLNKYSFKPEATNPGISTDNSGLFLELGLGIHYKCFSVAVVLDRLGC
KDEDPDFRELNGWPGIKTSYHDTYVGLKFGFDITFGNGEEEPEEAEEGSESTSKQ
>NODE_457020_length_97146_cov_14.955994_orf_01690 complement(16423..16884)
MKCRIFKQLLCVSVLVICCATTADCKKKEVPFSYEESSNSNTMEPANGIIMNPLIADLEM
IGNEKVTYKETFSVNMEGDAKEKIQRYKDIALAHAEKEYKADVMIGVRYEVHASETEIEV
IVTGYPAYYKNFRNATKKDRWMLKLYRGQGIEP
>NODE_457020_length_97146_cov_14.955994_orf_01700 complement(17022..19367)
MNARMIFKMVVLTASFLFAGASAYSGGYDLNEEEMEQRVSPAPNAGYTYPEGSPVYHNGK
LSVQGTQMVSECGKPVQLRGMSSHGLAWFPKCYTEASLTALVKDWNIDIFRLAIYTHEWG
GYTTNQWKSKDDYNAYIDNMVDICAKLGIYCIIDWHVLNDGSGDPNYTLDDAIPFWDYMS
AKHKDDKHVLYEICNEPNGFDVKWADVKEYAEAVIPVIRKNDPDKIIICGTPTWSQDVDL
AAQDPLSYDNVMYTLHFYSGTHTQYLRDKAQVAINKGLALFVTEFGTTQASGDGGVYFDE
CNTWMDWMDARKISWVNWSFADKPESSAALKPGASNSGDWNMVSESGQYIKRKLSQPKSY
ESCGGDSIPTQEYVEIVPAMNKVSYPKGSPIYHNGQLHVQNGRLTNECDFDVQLRGVSSD
NMSIYTRCYSTSSLTALANDWNASLFRISVNTNGKGGYCVNGSDQWLSMYDYNDKVDELV
RLCGMRGLYCVVDWHLNEGGDPNAHLKEATVFWRHMAQRYTKFTHVIFEICDNASGVEWS
AIKSYADSMIALIRQFDKNKVIICGTPSNDREWSSVISNPLSDSNVMYALHFTVGTDGQS
LRDKADAAISRGLPLFVSEFSLSPSNGGSVNTTEAEQWITWMKNQGLSWANAHYADGNDL
NSMLLSGACGTKDWNSVSVAGEYIKSKLSEPHNFHGCHDGVEDILLDKQLITLYPNPARD
AFSVSVPEGMELMKVQLFDLTGRFLLESESDEVNISRLARGVYCVKVFFRDGVAVNEIVK
E
>NODE_457020_length_97146_cov_14.955994_orf_01710 complement(19587..20945)
MKAKLIVKMAVLTASFFFAGASVYAGGYDMNEKGTGHRVSSAPNVRYNYPVGSPVYYNGK
LSVQGTQMVNECGKPVQLKGMSSHGLAWFPQCYTEESLSVLVNDWHIDIFRLAIYTHEKG
GYCKTDGTQWKSKEDYNAYIDELVAICGKLGIYCIIDWHILQEGSGNPKNTLDDAIPFWE
YMSAKHKDDKHVLYEICNEPNGFMVRWSDVKEYADKVIPVIRANDPDKIIICGTPMWSQD
VDLASQNPLSYNNVMYTLHFYSGDHFQSLRDKAQTALNNGAAIFVTEFGTTKASGDGGVF
LDECNRWMEWMNERKISWVNWSFSDKAESSAALQPGASRSKNWNMVSESGQYIKQMLSQP
KNFEPCEDINGVEDNLLDKQPITLYPNPAKDVFSVSVPEGMRLVKVQLFDLTGRFLFESE
KEEINISALGRGVYGVKVVFTEGVAVSELVKE
>NODE_457020_length_97146_cov_14.955994_orf_01720 21382..28314
MVLLFANGTTALNAQNAQCVVSGTNFDTGKELCCPIMKSDDTGWYDEDLDWDKLCKTDMF
VGPEYVKKEGLGGAFSSESSNDMTKANAIFLRNDLQADGSKAQYGYSIVTAQPKLIHSFC
KANETPNNMYVNLGSAHHCPFVSYSVSGLNPGSSVELSFTVYNLLDPTYFDHLVNVQQVT
SMNNYITKYTYGSNKINGNNLTIGVVSNNDGAAFDRSYNNALKENSLTKATTKVVDFGKS
ATITHTTTVPESGNITFYFYRANDCFQIPIGIDDIKVTGEIKPLIAYTGNPCPEQPLRIF
TGQTFPDGTTYSWKESKTGQTSTGADFQFVPDEAETDYSVTCEVTIPGCAATKSDAITIH
SGTCCTDPSTGAPMAMTNLYYDDFGDFPTDNTYVWTDRYGITHTENIPNGQVHEAQSHKD
ANGEFEKIPYVKAYYIESTGAKLTVPALGSVPTPNGNPPQLYDHGVYAISKYGGYEHGVA
YDNSGTHTGGMLQFDLLDEGTQDDFFEIDIDHICTGKEINFGADFASISQYPGSIEVTLE
YNGNVLQHEYKYFKNGEDGWKHAGKPFKIMANEVGGADEISVKMKVRHYGIDMDGNPIYG
LTRDYAIDNIIFQVCTPPDVNVKSSVNTGKDIFNLCTEDILTLTSVTSEAVDKFFLYENG
QIDPNKEIGYIYQYTLQDPSTESTTNPIKWTTLHQEEVVKTNTFDVPVETYWDDIFSQLQ
DEQRVYFRVVIGEYSDLNADKSWKTKSALSNCRKVSISTIPVMAGINCAACEKVKEAAII
SADPATKITTNSKSEKEVNLCPGETAKLTTKAFAPTDPTVMGITVGPDNEPRKYIASWHK
GSKNAPGTPGANYTAGDETSSLNVTWEDADWYYLLVKDIEFPGDDGQNCWAWDSIHVIAN
AKPDETLTDPDPFCEGELNTEPTKAIANHDIIWYTANDTLQKTSEPAVSAVLAGDSPKTF
YYVVKDKTTGCRSDVNEYTVTVSRIPSVDLDGTVADFCASVTDPSKQSPEATAIPSLPKP
ADASLTIDWYTDKNMQSAAQTDLSSLAGSLTPYTYYYKVTGGGCSDTSHITFNAKPTAMV
TPAAAPVCDKTTLSVTTDPASASVKWSNGQTVTTYDITTAAEAGALTVTAEATGYCASAA
GSITADFYESPAKLTTTTVQYLKTEPITDILTRKSDAVTGKTADGTIMWLGQFNDETEPA
STSGASSTTPTPTAKNLASTEDETYYYWVFQQTTNPDGTTCQSGLTKLTVMILGAPAPLV
SDTVYCLNDTPADLTKNAKINQMDPNKTYELLWYDAQTGGTGSTTPPAVSTATEGETTYY
VSQRDASTASNESSRMPIKVTVYKVPAPSIDPIADYCVGDIASPLPTDLTKDEGHFLMAD
RQVWSDGSTTGTTFTPSTTVSTTTTYTYSAKQYYKLSSGTECESEETTITVKVNFTPVPG
NATVSYIAAEVGSDNKTFPAITTKNWMEETGYTYYYALEGTTNFQKGAPKPEFDVSSLNG
GTKKIQYSVYRVDDATGCKSETSTITVTISDAFPPIVEDVLYCEGEALADLTAKRNPQGN
KTEADYTLIWYGTTQPSSTTDPGTEADTYPLQGNATTSPAGEVTTTTYYVAQRDDNTGAV
SPAQEIKVIVYPTPVLSITTPSAVCEANVNLATAVTLTNEVPGKVYDKTYFADANGSAPL
ANSLVSESGSYGVQYAYNANVNSGELCKSKIEAINVTVDTLTVLADNVTTCPDMSAKFTS
EAQTNASTVTYAWSSADGNNGSAAEFETKKFIGGNYGDHYPYTLTVTAGTCSETLSLEVI
LGQGPVVGTMTIADPTNTEVPIKTYTNSLTSEEYYYCGSDVTVIPTYDGDGDYVLTTPSG
ATSSSSPFTVSEAGVYTLSYTNGCPTSVTFKLTDAQISLTNTTPSLGLCEGDNFTSSLTV
TPASGPDYTLIWKKDDVAIDGETSSTYTINGAVAENSGSYTAEANRKGCVSTTEIGDLKV
TAAISVTLPDEPTICEGEETELVITDIQPDGTTLEWQADPTILTSTTSESVTVQPTFREG
DGHQSTYTYTVTASNSGCERTYQVSVKVDEALKGDLTGVTTICEGNKTTLSAESYEATTY
AWSLANEPIATTATTTVSPEATSTYKVDVTRGVCTATDEIKVVVTTHPIILSMDSAGIRD
RQIVMEPNRGSGVFTYWIDDDVTHKTTNTMITDLTFATHVIHVVDENGCGSTFQFTLDPP
AIFIPSYFTPNGDGIHDRWIIGNLAETYPNAVVNIFDRYGKLMAQYLGAKSDGWDGTYQG
KALPSTDYWYIIEIEEISKQFTGHFTLIRR
>NODE_457020_length_97146_cov_14.955994_orf_01730 complement(28422..29462)
MDFSHELISWYQRNGRDLPWRQTRDPYAIWVSEIILQQTRVVQGMAYYLRFMERFPDVVS
LASASEDEVLKMWQGLGYYSRARNMREAARQVVERFGGVFPKEYEEVRSLKGVGDYTAAA
ICSFAYDLPYPAVDGNAYRLLSRFFRVEEPIDTPQGKRLFTQLSLEVMDKGRPALYNQAV
MDLGATICLPAAPNCEACPLKEGCAMAGLMEVVEYPKKAKRMVQRDRYFVYLAVEDGTKT
YLRRREGKDIWKGLYEYPMVELPAPLSESADSDWMKPLEQDFSELHIIGAPVMKKHVLTH
QNIHAAFLRAKGHLLRRKDSAYIEVEKNRLGEYAVSRLMEKFLLSE
>NODE_457020_length_97146_cov_14.955994_orf_01740 complement(29464..30177)
MSNPYFRFKQFTVFQDRCAMKVGTDGVLLGAWCGLEGAASVLDIGTGTGLIALMAAQRSS
AEVVGVELDTEAAAQAVENVERSPWKDRVSIVCSAIQAYASSAGRRFDRVVSNPPYFVDS
QKSPVAGRSMARHADVLPYDELVSSVVSLMTPEGRFSVIIPTLDFPRLEGLAQAKGLYCV
RRTDVYSTPSSPSKRVMAEFSLTEGKCACDELVIEDGGLLHYSEAYKALTSDFYLNM
